# Supplementary material for: A Complete Ab Initio View of Orbach and Raman Spin–Lattice Relaxation in a Dysprosium Coordination Compound
Source: J Am Chem Soc. 2021 Aug 16;143(34):13633–45. doi: 10.1021/jacs.1c05068 (PMC8414553; doi:10.1021/jacs.1c05068)
Supplement: Supplementary file 1 — ja1c05068_si_001.zip [file ja1c05068_si_001.zip]

Archive with 10 entries (10 files):
- Supplementary_Material/Dy_acac3_CellOpt_DDAPC.xyz
- Supplementary_Material/Dy_acac3_CP2K_force_input.inp
- Supplementary_Material/Dy_acac3_molcas.input
- Supplementary_Material/Dy_acac3_molecular_model_opt.xyz
- Supplementary_Material/Freq_gamma.dat
- Supplementary_Material/Gamma1.avi
- Supplementary_Material/Gamma2.avi
- Supplementary_Material/README
- Supplementary_Material/Vib1.avi
- Supplementary_Material/Vib2.avi
