# Supplementary material for: A Complete Ab Initio View of Orbach and Raman Spin–Lattice Relaxation in a Dysprosium Coordination Compound
Source: J Am Chem Soc. 2021 Aug 16;143(34):13633–45. doi: 10.1021/jacs.1c05068 (PMC8414553; doi:10.1021/jacs.1c05068)
Supplement: Supplementary file 1 — ja1c05068_si_001.zip [file ja1c05068_si_001.zip › Supplementary_Material/Dy_acac3_CellOpt_DDAPC.xyz]

     244

  C         0.2510992405        5.2229233139        8.7909525714         -0.120611
  H        -0.4437125031        5.2929485693        9.6412233945         0.006347
  H         0.2079660726        6.1585525662        8.2224124633         -0.074992
  H         1.2582717561        5.0973348627        9.2089417690         0.079269
  C        -0.1132602033        4.0041799646        7.9709589806         0.595078
  H         0.7263959793        0.9780799174       10.5880088934         0.289965
  O        -0.0209101515        2.8707454011        8.5566443362         -0.678720
  O         0.6811892963        0.4207058120        9.7714935701         -0.514548
  H         0.9002585567       19.0969848250       10.1858714592         0.174268
  H         0.7779209932       18.7893177602        6.2140211061         0.297164
  H         1.7491478098       19.3286514511        7.3618929505         0.140159
  O         0.8011369002       19.2535886884        7.0990777173         -0.582662
  C         8.3478250713        3.1814556671        1.0730975685         -0.081146
  H         7.8701422840        2.4509138630        1.7474150839         -0.008168
  H         7.8660710753        4.1551899223        1.2185923755         -0.006723
  H         9.4054542709        3.2421905688        1.3618784425         -0.005059
  C         7.8765946252        2.7067283256       10.5572090952         0.609203
  C         7.0355111450        3.3888643775        9.6587072520         -0.563816
  H         6.5249653919        4.2771330526       10.0225699471         0.074160
  C         6.7097252454        2.9285326219        8.3698798782         0.589315
  C         5.6397933837        3.6608906905        7.5913458379         -0.161847
  H         5.8114021450        3.5574260221        6.5142630344         0.041632
  H         5.5988084860        4.7195807311        7.8717905650         0.047891
  H         4.6525226249        3.2241223020        7.8059603663         0.049817
  C         9.8726515459        4.1822548898        6.6373561440         -0.495889
  H         9.8579767818        5.1968699909        6.2509770534         0.135468
  C         9.5157751397        3.1505319714        5.7523376294         0.509854
  C         9.1713894529        3.5097538160        4.3318696633         -0.115069
  H         9.9371075038        3.0938274592        3.6613683085         -0.000122
  H         9.1093804363        4.5925578582        4.1803843125         -0.011625
  H         8.2190996794        3.0414655230        4.0515571347         0.107045
 Dy         9.3023391872        0.8265648035        8.1580328097         1.885780
  O         8.5573961200        1.6533048785       10.2652177251         -0.562593
  O         7.2359386056        1.8893652008        7.8263498453         -0.619336
  O         9.4674578254        1.8986545324        6.0564432543         -0.559425
  C         8.1433569343       16.3789070330       10.2756643145         -0.168608
  H         9.0232453095       16.3523512293       10.9339255482         0.071091
  H         7.8584221706       15.3653535610        9.9775752034         -0.060473
  H         7.3290600696       16.8057731364       10.8830522807         0.089285
  C         8.3876723915       17.2857388768        9.0964013083         0.615816
  C         8.0567269751       16.8583878181        7.8053601827         -0.466136
  H         7.6994239612       15.8392424136        7.6830124290         0.066731
  C         8.0827336147       17.6954440058        6.6633517032         0.627622
  C         7.6660207132       17.1330934057        5.3293630253         -0.268414
  H         6.6263268026       17.4396400312        5.1370159696         0.107933
  H         7.7132336854       16.0384781875        5.3111348063         0.060598
  H         8.3029521591       17.5526204210        4.5407635084         0.002739
  O         8.8828492226       18.4461696092        9.3756467248         -0.689506
  O         8.3937772250       18.9333527163        6.7001905466         -0.581259
  H         0.1103361961       12.8711416871        8.5620747850         0.077111
  C         8.0524050863        7.4522719801        0.1408818446         -0.280151
  H         8.9809058810        7.9765586989        0.4114182275         0.076392
  H         8.2449259266        6.3737194713        0.1241852268         0.050143
  H         7.3076028780        7.6904016253        0.9126719980         0.035096
  C         6.4477541682       13.2730296609        1.0722486465         -0.106825
  H         5.7135329376       12.8434325519        1.7673152357         0.004162
  H         6.5160796621       14.3531521579        1.2388662417         -0.003783
  H         7.4133239041       12.8054057724        1.3070601797         0.101346
  C         7.1959450957        6.5828764374        6.1257278712         -0.138151
  H         6.3241429372        6.5222437690        5.4588412580         0.087765
  H         7.4964162095        5.5839519065        6.4559123461         -0.092769
  H         8.0111684289        7.0095001640        5.5195935741         0.074617
  C         6.9197676764        7.5205309417        7.2729183732         0.679077
  C         7.2576107207        7.1423504167        8.5802176489         -0.562411
  H         7.6553513451        6.1406132541        8.7214756676         0.119135
  C         7.2074992483        7.9941664725        9.7096669751         0.655678
  C         7.2083486750       13.0046821236        4.3763246750         -0.074962
  H         7.6172020258       12.2598452224        3.6746925203         -0.011327
  H         7.7443111621       13.9504592672        4.2381494279         -0.004478
  H         6.1490387231       13.1432147057        4.1211115216         -0.012416
  C         7.3126880301       12.4776646588        5.7813436190         0.597387
  C         8.1657094874       13.1276631497        6.6920797622         -0.560036
  H         8.7111828535       13.9967406979        6.3328397625         0.084707
  C         8.4547283847       12.6734455572        7.9909972416         0.600212
  C         9.5558228166       13.3738635738        8.7560363464         -0.204782
  H         9.3716887874       13.3193928484        9.8344938888         0.058359
  H         9.6557880147       14.4176870408        8.4365168436         0.062448
  C         4.7251889167       15.0922066894        7.5058022855         -0.145930
  H         5.4068426642       15.0981969369        6.6426764917         0.009790
  H         4.8733035216       16.0249087177        8.0616861928         -0.040931
  H         3.7046901779       15.0561006207        7.1031560193         0.089615
  C         4.9915308105       13.8549975206        8.3363662522         0.604190
  C         5.4110102961       14.0049346818        9.6727515485         -0.479102
  H         5.5096147906       15.0158975872       10.0563664050         0.098869
  C         5.6874961064       12.9488555991       10.5607843167         0.476709
 Dy         5.7915100114       10.6146776551        8.1553108040         1.869451
  H         3.8720549511        9.2901252779        6.1925884161         0.271082
  H         4.1173240333        8.9983614555       10.0866828249         0.277550
  H         3.9902240953       10.7128709246        5.6933650115         0.268175
  H         3.1552069770        9.3157558260        8.8363897668         0.189493
  O         6.4017485878        8.6581874680        6.9480924149         -0.690687
  O         6.8213706885        9.2113371638        9.6867171446         -0.579538
  O         6.6201829188       11.4289089039        6.0543458018         -0.548136
  O         7.8709990959       11.6780872302        8.5597265467         -0.616552
  O         4.8203501177       12.7299525712        7.7541596905         -0.686816
  O         5.6363955929       11.6971761912       10.2619573442         -0.501958
  O         4.0079974276       10.2059345509        6.5471961695         -0.526815
  O         4.0725678847        9.4696661051        9.2117482150         -0.618483
  C         2.1418744761        3.2188649369        0.6752480060         -0.220838
  H         1.2669526281        3.2788908017        0.0121551558         0.079661
  H         2.4479335872        4.2188488381        0.9980086456         -0.073152
  H         2.9546485697        2.7878897362        0.0690763606         0.131867
  C         1.8706962154        2.2903967091        1.8321801536         0.695524
  C         2.1901294947        2.6844766266        3.1361088342         -0.532983
  H         2.5587055301        3.6960638046        3.2830236588         0.101264
  C         2.1739684819        1.8186541553        4.2550161356         0.603742
  C         2.6173569096        2.3578642383        5.5908170912         -0.214103
  H         3.6276927605        1.9710631856        5.7993770401         0.079382
  H         2.6563977839        3.4530034546        5.5992506629         0.046927
  H         1.9340586008        2.0081364786        6.3748832857         -0.004859
  O         1.3697598512        1.1418404979        1.5235392235         -0.724660
  O         1.8607245165        0.5796937551        4.2023781543         -0.549210
  C         2.3564369993       16.8834631656        0.2846272819         0.607709
  C         3.2338350316       16.2255447211        1.1599370858         -0.559776
  H         3.7776660255       15.3669381412        0.7725588668         0.076084
  C         3.5337218434       16.6483552658        2.4720844478         0.607195
  C         4.6505908315       15.9382520975        3.2033081260         -0.130032
  H         4.4980717463       15.9883625965        4.2864932613         -0.001238
  H         4.7414391956       14.8963415899        2.8769238518         0.050117
  H         5.6079390039       16.4377586280        2.9871905509         0.062503
  C         0.3699866241       15.3998239680        4.2488583233         -0.511677
  H         0.3995542809       14.3851770104        4.6340675586         0.131545
  C         0.6932427201       16.4385985267        5.1368272559         0.512426
  C         1.0414179009       16.0704559598        6.5561079851         -0.104796
  H         0.2926006938       16.4975179341        7.2372740295         -0.057285
  H         1.0895861974       14.9867519907        6.7085376501         0.003532
  H         2.0123018731       16.5144395258        6.8107278231         0.070051
 Dy         0.9032773675       18.7671208843        2.6983062500         1.882740
  O         1.6876025280       17.9434561595        0.5654409230         -0.541922
  O         2.9429545429       17.6168099736        3.0716260924         -0.639776
  O         0.7110780719       17.6935564802        4.8456797849         -0.505081
  C         1.7825624459       16.3259435943        9.8051423319         -0.150632
  H         1.4999027628       17.1179602092        9.1005346097         0.074790
  H         2.6502651867       15.7625604422        9.4405735314         0.002516
  H         0.9260556659       15.6328007403        9.8315817925         0.034020
  H         9.2678710106        0.5090742538        0.7478472549         0.242566
  H         9.4640617020        0.7969572185        4.6724172259         0.304377
  H         8.4970058090        0.4311300220        3.4623426263         0.190123
  O         9.4391733055        0.3357886780        3.7918094818         -0.669900
  C        10.0130231652       14.3595790715        2.0885268182         -0.144502
  H        10.7164601193       14.2819731198        1.2464747371         0.011374
  H        10.0476341321       13.4238435912        2.6571361187         -0.070058
  H         9.0116767879       14.4846999451        1.6576789424         0.085168
  C        10.3664953934       15.5762487381        2.9133122972         0.635761
  H         9.4750469490       18.6527131932        0.2782454848         0.253333
  O        10.2752198326       16.7149740197        2.3385984901         -0.709421
  O         9.4998975810       19.1709066850        1.1245579718         -0.436936
  C         3.0888498880       13.0526796352        4.8110628499         -0.191309
  H         3.9541984570       13.0577735932        5.4896670541         0.100981
  H         2.8435383483       14.0695155097        4.4902468195         -0.059197
  H         2.2454014818       12.6624513128        5.4030432873         0.073512
  C         3.3210525225       12.1160680603        3.6539399979         0.726647
  C         3.0256078623       12.5415192311        2.3465563322         -0.521336
  H         2.7239472566       13.5778241746        2.2175124056         0.069263
  C         2.9580442430       11.7112668365        1.2136000228         0.582855
  C         2.9972767714        6.5386313520        6.5144011703         -0.047129
  H         2.5376722413        7.2456233867        7.2231268985         -0.030449
  H         2.5342532495        5.5544845089        6.6469403256         0.007171
  H         4.0664103468        6.4815606862        6.7591990224         -0.019840
  C         2.8379993121        7.0724474110        5.1177656455         0.577507
  C         1.9979472141        6.3867227059        4.2190336887         -0.547811
  H         1.4934307592        5.4968819773        4.5868115281         0.067537
  C         1.6750609805        6.8265509397        2.9261074259         0.602539
  C         0.5803853214        6.1099221889        2.1686057264         -0.186372
  H         0.7977236100        6.1024514703        1.0931494276         0.061603
  H         0.4481977258        5.0803291348        2.5189179621         0.047866
  C         5.5787590048        4.5740478375        3.4097280169         -0.141392
  H         4.8631941339        4.5159129599        4.2433536002         0.013149
  H         5.5358158098        3.6347276116        2.8472917293         -0.062655
  H         6.5760770726        4.6855587183        3.8537783730         0.084428
  C         5.2560179319        5.7922540119        2.5752601004         0.618314
  C         4.8666205738        5.6148577888        1.2316472538         -0.467900
  H         4.8436773706        4.5992382709        0.8482513152         0.108855
  C         4.5508909856        6.6503849995        0.3382382359         0.473759
 Dy         4.2986156103        8.9757117689        2.7464495798         1.878521
  H         6.2064434145       10.2991028647        4.7162442018         0.242055
  H         6.0038179021       10.5465465000        0.7951001911         0.292359
  H         6.1274693109        8.8647426269        5.1987834642         0.189078
  H         6.9534501280       10.2113476507        2.0385554528         0.166345
  O         3.7618269075       10.9446280138        3.9558519661         -0.745971
  O         3.1883023815       10.4412234508        1.2159026985         -0.547088
  O         3.4668928023        8.1607908582        4.8451070621         -0.534239
  O         2.2213489706        7.8350029694        2.3395907529         -0.636534
  O         5.3536913734        6.9307665837        3.1502025534         -0.713332
  O         4.5236427764        7.9058059902        0.6385702504         -0.531557
  O         6.0782185039        9.3843622870        4.3531761530         -0.400714
  O         6.0113951229       10.1206175167        1.6923363508         -0.641788
  C         2.1374082971       12.3163084001       10.8044695825         -0.163131
  H         1.0949095943       12.0086801291       10.6210714333         0.097435
  H         2.1768093026       13.4111502537       10.8072770716         0.042905
  H         2.7639919433       11.9244104189        9.9916483148         -0.052879
  C         3.8565461095        6.3046078994        9.8149357965         -0.091623
  H         4.6127532304        6.7380998268        9.1451784986         -0.000599
  H         3.8202788799        5.2211632472        9.6590848726         0.006478
  H         2.8921132690        6.7466672566        9.5326723436         0.055526
  H        10.0315310999        6.6402733299        2.3115482902         0.107805
  C         4.8691765290        0.5157297132        1.7294444954         -0.112765
  H         4.2304076695        0.9218314976        2.5229863823         -0.018281
  H         4.2706588663       -0.2190538358        1.1724848531         -0.074834
  H         5.1344665818        1.3358398680        1.0485598706         0.039469
  C         6.1205510582       -0.1254062942        2.3148154381         0.414738
  H         6.7906512198       -0.5027179405        1.5319261220         -0.118060
  O         6.9000621427        0.8245760434        3.0730670488         -0.337719
  H         6.4570799381        0.9635126378        3.9652401188         0.222551
  H         5.9880447559       18.6005406723        2.9598650338         -0.044745
  C         0.1689185415       10.4278232056        3.7047488794         -0.057595
  H         0.7676587790       10.8220989015        2.8742310202         -0.050155
  H         0.8070748303        9.7328702268        4.2694898887         -0.068600
  H        10.3056004680       11.2637706774        4.3647143709         0.036274
  C         9.3259404705        9.7210662802        3.1916791356         0.368513
  H         8.6977615811        9.3568268575        4.0139842885         -0.071168
  H         9.6040379425        8.8513215573        2.5777274311         -0.079978
  O         8.4849971829       10.6076694859        2.4195235487         -0.357258
  H         8.9040159399       10.7466197871        1.5147321582         0.307100
  H         4.4174650163        1.0059837983        7.8801576587         0.030508
  C         5.3735590431       19.1218129848        9.2607912933         -0.005505
  H         5.9852327931       18.6112643781        8.5067567958         -0.063478
  H         6.0229192983       19.8329867642        9.7912076849         -0.044762
  H         5.0236084399       18.3812730764        9.9944994989         0.034823
  C         4.2086908797       19.8495234011        8.6176645838         0.233762
  H         3.5683614425       20.3548127886        9.3531660678         -0.098839
  O         3.3659008213       18.9265229921        7.8458164370         -0.088534
  H         3.1516679645       18.1832591585        8.4388645100         0.176003
  H        -0.1800807417        8.4387051635        6.3819947118         0.024880
  C         0.8115614780        9.8707651803        7.6726587646         0.311521
  H         1.4741450685       10.2668725957        6.8938124048         -0.054902
  H         0.5512740238       10.7022338188        8.3434243362         -0.036678
  O         1.6069513003        8.9000989342        8.4017817053         -0.292739
  H         1.2095650546        8.7818372263        9.3083283092         0.220125
  C         9.9633881378        9.2400634367        7.0858862532         -0.025729
  H         9.3287168569        8.8134302738        7.8724052630         -0.058550
  H         9.3630577805        9.9893471969        6.5500849848         -0.075453
  H         6.3856410824        1.1241102054        6.2214228400         0.291588
  H         5.3171831565        0.1666836940        5.5079256172         0.250315
  O         5.7336804795        1.0704939483        5.4857375050         -0.536346
  H        10.1581924494       10.1414877741       -0.0932292113         0.261871
  O         9.5751198357       10.9286521151        0.0072041443         -0.613782
  H         8.6343868695       11.0158576655       10.1044182111         0.304813
  H         3.8648237740       18.2223743094        4.6687192626         0.291712
  H         3.9894360568       18.4351637457        6.2241066620         0.048118
  O         4.5168888384       18.2776735759        5.4089103766         -0.420282
  H         1.3955858684        8.3381915594        0.8238716337         0.232926
  H         1.5882278102        9.6390640966       11.1983577404         0.277354
  O         0.8569716614        8.9926254241       10.9817888800         -0.464338
