# Supplementary material for: A Complete Ab Initio View of Orbach and Raman Spin–Lattice Relaxation in a Dysprosium Coordination Compound
Source: J Am Chem Soc. 2021 Aug 16;143(34):13633–45. doi: 10.1021/jacs.1c05068 (PMC8414553; doi:10.1021/jacs.1c05068)
Supplement: Supplementary file 1 — ja1c05068_si_001.zip [file ja1c05068_si_001.zip › Supplementary_Material/Dy_acac3_CP2K_force_input.inp]

 &GLOBAL
   PRINT_LEVEL  MEDIUM
   PROJECT_NAME 1_Dy_acac3_phonons
   RUN_TYPE ENERGY_FORCE
 &END GLOBAL
 &FORCE_EVAL
   METHOD  QS
   STRESS_TENSOR  ANALYTICAL
   &DFT
     BASIS_SET_FILE_NAME BASIS_MOLOPT
     POTENTIAL_FILE_NAME POTENTIAL
     WFN_RESTART_FILE_NAME Dy_acac3_Opt_restart.wfn
     UKS  T
     MULTIPLICITY  21
     &SCF
       MAX_SCF  2000
       EPS_SCF     5.0000000000000050E-10
       CHOLESKY  INVERSE
       SCF_GUESS  RESTART
       &OT  T
         MINIMIZER  CG
         SAFE_DIIS  T
         N_HISTORY_VEC  7
         LINESEARCH  2PNT
         PRECONDITIONER  FULL_KINETIC
         ENERGY_GAP     1.0000000000000001E-05
       &END OT
       &DIAGONALIZATION  F
         ALGORITHM  STANDARD
         EPS_ADAPT     1.0000000000000001E-05
       &END DIAGONALIZATION
       &OUTER_SCF  F
         TYPE  NONE
         EPS_SCF     9.9999999999999986E-10
         MAX_SCF  40
       &END OUTER_SCF
       &SMEAR  F
         METHOD  FERMI_DIRAC
         ELECTRONIC_TEMPERATURE     1.5000000000000007E+03
         FIXED_MAGNETIC_MOMENT     1.0000000000000000E+01
       &END SMEAR
       &MIXING  T
         METHOD  BROYDEN_MIXING
         ALPHA     5.0000000000000000E-01
         NBUFFER  8
       &END MIXING
     &END SCF
     &QS
       EXTRAPOLATION  ASPC
       EXTRAPOLATION_ORDER  1
       EPS_DEFAULT 5.00000000E-011
     &END QS
     &MGRID
       NGRIDS  5
       CUTOFF     4.0000000000000000E+02
       REL_CUTOFF     5.5000000000000000E+01
     &END MGRID
     &XC
       DENSITY_CUTOFF     1.0000000000000001E-09
       GRADIENT_CUTOFF     1.0000000000000001E-09
       TAU_CUTOFF     1.0000000000000001E-09
       &XC_FUNCTIONAL  NO_SHORTCUT
         &TPSS  F
         &END TPSS
         &PBE  T
           PARAMETRIZATION  ORIG
         &END PBE
       &END XC_FUNCTIONAL
       &VDW_POTENTIAL
         POTENTIAL_TYPE  PAIR_POTENTIAL
         &PAIR_POTENTIAL
           TYPE  DFTD3(BJ)
           PARAMETER_FILE_NAME dftd3.dat
           REFERENCE_FUNCTIONAL PBE
           LONG_RANGE_CORRECTION  T
         &END PAIR_POTENTIAL
       &END VDW_POTENTIAL
     &END XC
     &DENSITY_FITTING
     &END DENSITY_FITTING
     &PRINT
       &MULLIKEN  OFF
         FILENAME ./Dy_acac3/Phonons/
         &EACH
           MD  1
         &END EACH
       &END MULLIKEN
       &LOWDIN  OFF
         FILENAME ./Dy_acac3/Phonons/
         &EACH
           MD  1
         &END EACH
       &END LOWDIN
       &MOMENTS
         FILENAME ./Dy_acac3/Phonons/Moments/
         &EACH
           MD  1
         &END EACH
       &END MOMENTS
     &END PRINT
   &END DFT
   &SUBSYS
     &CELL
       A     1.0405447710979466E+01    0.0000000000000000E+00    0.0000000000000000E+00
       B     1.3578537981479569E-01    1.9574862538927988E+01    0.0000000000000000E+00
       C    -3.6906952533126608E-01    1.5705858228332675E-02    1.0902529153989995E+01
       MULTIPLE_UNIT_CELL  1 1 1
     &END CELL
     &KIND Dy
       BASIS_SET DZVP-MOLOPT-SR-GTH
       POTENTIAL GTH-PBE-q20
       &POTENTIAL
4 6 0 10
0.5102968700000000E+00 2  0.1767093508000000E+02 -0.8678777000000000E+00
4
0.4421234800000000E+00 2 -0.2715733840000000E+01  0.4017884260000000E+01
-0.5187066270000000E+01
0.4501723000000000E+00 2 -0.2773475350000000E+01  0.2201152450000000E+01
-0.2604438700000000E+01
0.4711651400000000E+00 1 -0.7522756100000000E+00
0.2618074100000000E+00 1 -0.2424856414000000E+02
       &END POTENTIAL
       &BS  T
         &ALPHA
           NEL  -2 4
           L  0 3
           N  6 4
         &END ALPHA
         &BETA
           NEL  -2 -6
           L  0 3
           N  6 4
         &END BETA
       &END BS
     &END KIND
     &KIND Na
       BASIS_SET DZVP-MOLOPT-SR-GTH
       POTENTIAL GTH-PBE-q9
     &END KIND
     &KIND O
       BASIS_SET DZVP-MOLOPT-SR-GTH
       POTENTIAL GTH-PBE-q6
       &POTENTIAL
2 4
0.2445543000000000E+00 2 -0.1666721480000000E+02  0.2487311320000000E+01
2
0.2209559200000000E+00 1  0.1833745811000000E+02
0.2113324700000000E+00 0
       &END POTENTIAL
       &DFT_PLUS_U  F
         L  1
         U_MINUS_J     1.1020000000000001E-01
       &END DFT_PLUS_U
     &END KIND
     &KIND C
       BASIS_SET DZVP-MOLOPT-SR-GTH
       POTENTIAL GTH-PBE-q4
       &POTENTIAL
2 2
0.3384712400000000E+00 2 -0.8803673979999999E+01  0.1339210850000000E+01
2
0.3025757500000000E+00 1  0.9622486650000001E+01
0.2915069400000000E+00 0
       &END POTENTIAL
     &END KIND
     &KIND N
       BASIS_SET DZVP-MOLOPT-SR-GTH
       POTENTIAL GTH-PBE-q5
       &DFT_PLUS_U  F
         L  1
         U_MINUS_J     1.1020000000000001E-01
       &END DFT_PLUS_U
     &END KIND
     &KIND H
       BASIS_SET DZVP-MOLOPT-SR-GTH
       POTENTIAL GTH-PBE-q1
       &POTENTIAL
1
0.2000000000000000E+00 2 -0.4178900440000000E+01  0.7244633100000000E+00
0
       &END POTENTIAL
     &END KIND
     &TOPOLOGY
       COORD_FILE_NAME ./Dy_acac3/Phonons/1_2nd_Dy_acac3_CellOpt.xyz
       COORD_FILE_FORMAT  XYZ
       NUMBER_OF_ATOMS  244
       MULTIPLE_UNIT_CELL  1 1 1
     &END TOPOLOGY
   &END SUBSYS
   &PROPERTIES
     &FIT_CHARGE  SILENT
     &END FIT_CHARGE
   &END PROPERTIES
   &PRINT
    &FORCES  SILENT
     FILENAME ./Dy_acac3/Phonons/Forces/
     NDIGITS 12
    &END FORCES
   &END PRINT
 &END FORCE_EVAL
