# Supplementary material for: A Complete Ab Initio View of Orbach and Raman Spin–Lattice Relaxation in a Dysprosium Coordination Compound
Source: J Am Chem Soc. 2021 Aug 16;143(34):13633–45. doi: 10.1021/jacs.1c05068 (PMC8414553; doi:10.1021/jacs.1c05068)
Supplement: Supplementary file 1 — ja1c05068_si_001.zip [file ja1c05068_si_001.zip › Supplementary_Material/Dy_acac3_molcas.input]

  &GATEWAY
   Title= Dy_acac3
   Coord= /home/Matteo/Dy_acac3/Tests/7x5x7/geo_ex_7x5x7.xyz
   Basis= Dy.ANO-RCC-VTZP, O.ANO-RCC-VTZP, C.ANO-RCC-VDZP, H.ANO-RCC-VDZ
   ANGMOM
   34.679320926999999 48.172554421300006 35.454037041800007 Angstrom
   XFIELD
   59719 angstrom 0     
0.25109924049999899 5.2229233139000000 8.7909525714000001 -0.120611
-0.44371250309999966 5.2929485693000018 9.6412233945000025 0.006347
0.20796607260000011 6.1585525661999991 8.2224124633000013 -0.074992
1.2582717561000003 5.0973348626999986 9.2089417690000026 0.079269
-0.11326020329999958 4.0041799645999996 7.9709589805999999 0.595078
0.72639597929999933 0.97807991740000066 10.588008893400000 0.289965
-2.0910151500001029E-002 2.8707454010999984 8.5566443361999998 -0.678720
0.68118929630000002 0.42070581200000046 9.7714935701000005 -0.514548
0.90025855669999966 19.096984825000000 10.185871459200003 0.174268
0.77792099320000019 18.789317760199999 6.2140211060999997 0.297164
1.7491478097999986 19.328651451100001 7.3618929505000006 0.140159
0.80113690019999928 19.253588688400001 7.0990777173000001 -0.582662
8.3478250713000008 3.1814556671000020 1.0730975684999993 -0.081146
7.8701422839999999 2.4509138629999985 1.7474150838999993 -0.008168
7.8660710752999989 4.1551899223000017 1.2185923754999997 -0.006723
9.4054542709000017 3.2421905687999986 1.3618784425000008 -0.005059
7.8765946252000036 2.7067283255999994 10.557209095200001 0.609203
7.0355111450000001 3.3888643775000014 9.6587072519999992 -0.563816
6.5249653919000012 4.2771330526000000 10.022569947100001 0.074160
6.7097252453999996 2.9285326218999996 8.3698798782000008 0.589315
5.6397933836999998 3.6608906904999987 7.5913458379000005 -0.161847
5.8114021450000006 3.5574260220999996 6.5142630344000017 0.041632
5.5988084860000011 4.7195807310999998 7.8717905650000004 0.047891
4.6525226248999996 3.2241223020000009 7.8059603663000008 0.049817
9.8726515459000002 4.1822548898000020 6.6373561440000000 -0.495889
9.8579767817999979 5.1968699908999980 6.2509770534000006 0.135468
9.5157751396999988 3.1505319714000017 5.7523376293999995 0.509854
9.1713894528999997 3.5097538160000017 4.3318696633000009 -0.115069
9.9371075038000001 3.0938274592000017 3.6613683084999997 -0.000122
9.1093804362999986 4.5925578581999984 4.1803843125000011 -0.011625
8.2190996793999993 3.0414655230000016 4.0515571347000003 0.107045
9.3023391872000012 0.82656480349999850 8.1580328096999999 1.885780
8.5573961199999982 1.6533048784999986 10.265217725099999 -0.562593
7.2359386055999986 1.8893652007999988 7.8263498453000002 -0.619336
9.4674578254000004 1.8986545324000010 6.0564432543000013 -0.559425
8.1433569342999981 16.378907033000001 10.275664314500000 -0.168608
9.0232453095000000 16.352351229300005 10.933925548200000 0.071091
7.8584221705999990 15.365353560999999 9.9775752034000007 -0.060473
7.3290600695999997 16.805773136399999 10.883052280699999 0.089285
8.3876723914999971 17.285738876800004 9.0964013083000008 0.615816
8.0567269750999984 16.858387818099999 7.8053601827000012 -0.466136
7.6994239611999982 15.839242413600003 7.6830124289999997 0.066731
8.0827336146999986 17.695444005800002 6.6633517032000009 0.627622
7.6660207131999973 17.133093405699999 5.3293630253000011 -0.268414
6.6263268026000031 17.439640031200000 5.1370159695999993 0.107933
7.7132336853999997 16.038478187500001 5.3111348062999992 0.060598
8.3029521591000002 17.552620421000000 4.5407635084000022 0.002739
8.8828492226000009 18.446169609199998 9.3756467247999993 -0.689506
8.3937772249999991 18.933352716300000 6.7001905466000009 -0.581259
0.11033619609999978 12.871141687100002 8.5620747850000001 0.077111
8.0524050862999985 7.4522719800999981 0.14088184459999886 -0.280151
8.9809058810000000 7.9765586989000008 0.41141822749999896 0.076392
8.2449259266000006 6.3737194712999985 0.12418522680000060 0.050143
7.3076028780000000 7.6904016253000007 0.91267199799999899 0.035096
6.4477541682000012 13.273029660900002 1.0722486464999992 -0.106825
5.7135329375999984 12.843432551899999 1.7673152356999999 0.004162
6.5160796620999983 14.353152157899999 1.2388662417000014 -0.003783
7.4133239041000012 12.805405772400000 1.3070601796999999 0.101346
7.1959450956999982 6.5828764373999986 6.1257278712000005 -0.138151
6.3241429372000004 6.5222437689999984 5.4588412579999996 0.087765
7.4964162095000004 5.5839519064999994 6.4559123461000008 -0.092769
8.0111684288999996 7.0095001640000012 5.5195935741000000 0.074617
6.9197676764000002 7.5205309417000006 7.2729183731999996 0.679077
7.2576107206999989 7.1423504167000020 8.5802176489000015 -0.562411
7.6553513450999997 6.1406132540999998 8.7214756676000000 0.119135
7.2074992483000004 7.9941664724999972 9.7096669750999993 0.655678
7.2083486750000008 13.004682123600004 4.3763246750000020 -0.074962
7.6172020258000019 12.259845222399997 3.6746925202999998 -0.011327
7.7443111621000007 13.950459267199999 4.2381494278999998 -0.004478
6.1490387231000003 13.143214705700002 4.1211115215999987 -0.012416
7.3126880301000003 12.477664658800000 5.7813436190000012 0.597387
8.1657094873999991 13.127663149700002 6.6920797622000014 -0.560036
8.7111828535000004 13.996740697900000 6.3328397625000008 0.084707
8.4547283846999992 12.673445557200003 7.9909972416000024 0.600212
9.5558228165999992 13.373863573800000 8.7560363464000019 -0.204782
9.3716887874000019 13.319392848400001 9.8344938888000026 0.058359
9.6557880147000006 14.417687040799999 8.4365168436000015 0.062448
4.7251889167000005 15.092206689399999 7.5058022855000006 -0.145930
5.4068426642000009 15.098196936900003 6.6426764916999987 0.009790
4.8733035215999996 16.024908717700001 8.0616861927999999 -0.040931
3.7046901779000003 15.056100620700002 7.1031560192999992 0.089615
4.9915308104999996 13.854997520600000 8.3363662522000013 0.604190
5.4110102960999997 14.004934681799998 9.6727515485000009 -0.479102
5.5096147905999997 15.015897587200000 10.056366405000000 0.098869
5.6874961063999985 12.948855599100000 10.560784316700000 0.476709
5.7915100113999998 10.614677655100001 8.1553108040000009 1.869451
3.8720549511000004 9.2901252778999996 6.1925884161000013 0.271082
4.1173240333000010 8.9983614555000013 10.086682824900002 0.277550
3.9902240953000003 10.712870924599999 5.6933650115000001 0.268175
3.1552069770000002 9.3157558259999984 8.8363897668000018 0.189493
6.4017485878000011 8.6581874679999995 6.9480924148999987 -0.690687
6.8213706885000009 9.2113371637999979 9.6867171445999993 -0.579538
6.6201829187999985 11.428908903900002 6.0543458018000020 -0.548136
7.8709990958999976 11.678087230200001 8.5597265467000021 -0.616552
4.8203501176999994 12.729952571199998 7.7541596904999999 -0.686816
5.6363955928999978 11.697176191200002 10.261957344200001 -0.501958
4.0079974276000003 10.205934550900000 6.5471961695000020 -0.526815
4.0725678847000015 9.4696661051000000 9.2117482150000001 -0.618483
2.1418744760999990 3.2188649368999989 0.67524800600000046 -0.220838
1.2669526281000005 3.2788908017000007 1.2155155800000025E-002 0.079661
2.4479335872000005 4.2188488380999987 0.99800864559999947 -0.073152
2.9546485697000002 2.7878897361999995 6.9076360599999984E-002 0.131867
1.8706962154000000 2.2903967090999995 1.8321801536000009 0.695524
2.1901294946999998 2.6844766266000009 3.1361088341999994 -0.532983
2.5587055301000001 3.6960638046000009 3.2830236588000008 0.101264
2.1739684818999989 1.8186541553000011 4.2550161356000009 0.603742
2.6173569095999993 2.3578642382999999 5.5908170912000017 -0.214103
3.6276927605000004 1.9710631855999992 5.7993770401000004 0.079382
2.6563977839000001 3.4530034546000006 5.5992506628999994 0.046927
1.9340586007999994 2.0081364786000009 6.3748832857000002 -0.004859
1.3697598511999993 1.1418404979000019 1.5235392234999989 -0.724660
1.8607245164999997 0.57969375510000110 4.2023781543000016 -0.549210
2.3564369992999987 16.883463165599995 0.28462728190000014 0.607709
3.2338350315999991 16.225544721100000 1.1599370858000009 -0.559776
3.7776660254999990 15.366938141200000 0.77255886679999974 0.076084
3.5337218434000017 16.648355265800003 2.4720844477999999 0.607195
4.6505908314999997 15.938252097499999 3.2033081260000000 -0.130032
4.4980717462999991 15.988362596500002 4.2864932612999995 -0.001238
4.7414391955999999 14.896341589899999 2.8769238518000018 0.050117
5.6079390039000003 16.437758628000001 2.9871905509000016 0.062503
0.36998662409999983 15.399823968000003 4.2488583232999995 -0.511677
0.39955428089999989 14.385177010399996 4.6340675586000000 0.131545
0.69324272009999910 16.438598526700002 5.1368272558999992 0.512426
1.0414179009000006 16.070455959800000 6.5561079850999988 -0.104796
0.29260069379999881 16.497517934099999 7.2372740295000009 -0.057285
1.0895861974000003 14.986751990699998 6.7085376501000020 0.003532
2.0123018731000020 16.514439525800000 6.8107278230999997 0.070051
0.90327736750000021 18.767120884299995 2.6983062500000004 1.882740
1.6876025279999995 17.943456159500002 0.56544092300000048 -0.541922
2.9429545428999995 17.616809973600002 3.0716260924000012 -0.639776
0.71107807190000105 17.693556480200002 4.8456797849000006 -0.505081
1.7825624458999998 16.325943594300000 9.8051423319000026 -0.150632
1.4999027628000006 17.117960209200003 9.1005346097000004 0.074790
2.6502651866999996 15.762560442199996 9.4405735314000001 0.002516
0.92605566589999988 15.632800740299997 9.8315817925000015 0.034020
9.2678710106000022 0.50907425379999938 0.74784725490000037 0.242566
9.4640617020000022 0.79695721849999812 4.6724172259000012 0.304377
8.4970058090000027 0.43113002200000144 3.4623426262999990 0.190123
9.4391733055000007 0.33578867800000012 3.7918094817999997 -0.669900
10.013023165200000 14.359579071500001 2.0885268181999996 -0.144502
10.716460119300002 14.281973119800000 1.2464747371000011 0.011374
10.047634132100001 13.423843591200001 2.6571361186999995 -0.070058
9.0116767878999990 14.484699945100001 1.6576789423999996 0.085168
10.366495393400001 15.576248738100002 2.9133122972000005 0.635761
9.4750469489999976 18.652713193200000 0.27824548480000044 0.253333
10.275219832599999 16.714974019700005 2.3385984901000012 -0.709421
9.4998975810000008 19.170906684999995 1.1245579718000001 -0.436936
3.0888498880000013 13.052679635200002 4.8110628499000008 -0.191309
3.9541984569999995 13.057773593200000 5.4896670540999990 0.100981
2.8435383482999996 14.069515509700002 4.4902468195000003 -0.059197
2.2454014817999992 12.662451312800000 5.4030432873000009 0.073512
3.3210525225000014 12.116068060300002 3.6539399978999998 0.726647
3.0256078622999993 12.541519231100001 2.3465563321999992 -0.521336
2.7239472565999994 13.577824174599998 2.2175124055999995 0.069263
2.9580442429999998 11.711266836499998 1.2136000228000010 0.582855
2.9972767714000002 6.5386313519999986 6.5144011703000011 -0.047129
2.5376722413000006 7.2456233866999975 7.2231268985000003 -0.030449
2.5342532495000012 5.5544845089000008 6.6469403256000010 0.007171
4.0664103467999988 6.4815606861999990 6.7591990223999989 -0.019840
2.8379993121000000 7.0724474110000015 5.1177656455000005 0.577507
1.9979472140999990 6.3867227058999978 4.2190336887000006 -0.547811
1.4934307592000011 5.4968819773000002 4.5868115281000010 0.067537
1.6750609804999999 6.8265509396999997 2.9261074259000002 0.602539
0.58038532139999932 6.1099221888999979 2.1686057263999992 -0.186372
0.79772361000000036 6.1024514702999966 1.0931494275999996 0.061603
0.44819772579999922 5.0803291347999995 2.5189179620999993 0.047866
5.5787590048000011 4.5740478374999993 3.4097280169000017 -0.141392
4.8631941339000013 4.5159129599000005 4.2433536001999999 0.013149
5.5358158097999981 3.6347276116000016 2.8472917293000006 -0.062655
6.5760770725999995 4.6855587183000020 3.8537783730000004 0.084428
5.2560179318999989 5.7922540119000008 2.5752601004000000 0.618314
4.8666205737999997 5.6148577887999993 1.2316472538000003 -0.467900
4.8436773706000009 4.5992382708999990 0.84825131519999986 0.108855
4.5508909855999988 6.6503849994999991 0.33823823590000113 0.473759
4.2986156102999988 8.9757117688999983 2.7464495798000002 1.878521
6.2064434144999971 10.299102864700004 4.7162442018000004 0.242055
6.0038179020999989 10.546546500000000 0.79510019110000030 0.292359
6.1274693109000005 8.8647426269000000 5.1987834642000008 0.189078
6.9534501280000001 10.211347650700001 2.0385554527999998 0.166345
3.7618269074999997 10.944628013799999 3.9558519660999996 -0.745971
3.1883023814999998 10.441223450800001 1.2159026985000003 -0.547088
3.4668928023000003 8.1607908581999986 4.8451070621000003 -0.534239
2.2213489705999998 7.8350029693999996 2.3395907529000000 -0.636534
5.3536913733999985 6.9307665836999997 3.1502025534000007 -0.713332
4.5236427763999982 7.9058059901999966 0.63857025040000015 -0.531557
6.0782185039000014 9.3843622870000019 4.3531761530000015 -0.400714
6.0113951229000007 10.120617516699999 1.6923363508000013 -0.641788
2.1374082971000008 12.316308400099999 10.804469582499999 -0.163131
1.0949095942999991 12.008680129100000 10.621071433300001 0.097435
2.1768093026000015 13.411150253700001 10.807277071600002 0.042905
2.7639919433000015 11.924410418900003 9.9916483148000008 -0.052879
3.8565461094999995 6.3046078993999997 9.8149357965000021 -0.091623
4.6127532303999992 6.7380998268000010 9.1451784986000000 -0.000599
3.8202788798999991 5.2211632471999998 9.6590848726000011 0.006478
2.8921132690000011 6.7466672565999986 9.5326723435999998 0.055526
10.031531099899999 6.6402733298999994 2.3115482902000011 0.107805
4.8691765289999998 0.51572971319999783 1.7294444953999994 -0.112765
4.2304076694999981 0.92183149760000049 2.5229863823000009 -0.018281
4.2706588662999998 -0.21905383579999976 1.1724848530999996 -0.074834
5.1344665817999990 1.3358398680000019 1.0485598706000012 0.039469
6.1205510582000002 -0.12540629419999927 2.3148154381000001 0.414738
6.7906512197999991 -0.50271794049999996 1.5319261219999998 -0.118060
6.9000621427000013 0.82457604340000112 3.0730670488000005 -0.337719
6.4570799381000006 0.96351263779999863 3.9652401188000002 0.222551
5.9880447558999981 18.600540672299996 2.9598650338000003 -0.044745
0.16891854150000044 10.427823205599996 3.7047488794000003 -0.057595
0.76765877899999968 10.822098901499999 2.8742310202000017 -0.050155
0.80707483029999971 9.7328702267999994 4.2694898886999999 -0.068600
10.305600467999998 11.263770677400002 4.3647143708999989 0.036274
9.3259404705000026 9.7210662802000041 3.1916791355999994 0.368513
8.6977615811000000 9.3568268574999998 4.0139842885000006 -0.071168
9.6040379424999980 8.8513215573000004 2.5777274310999996 -0.079978
8.4849971829000008 10.607669485900002 2.4195235487000009 -0.357258
8.9040159399000007 10.746619787100000 1.5147321581999988 0.307100
4.4174650162999995 1.0059837983000011 7.8801576587000008 0.030508
5.3735590431000011 19.121812984799998 9.2607912933000005 -0.005505
5.9852327931000007 18.611264378100000 8.5067567957999977 -0.063478
6.0229192982999997 19.832986764200001 9.7912076848999998 -0.044762
5.0236084399000003 18.381273076400003 9.9944994989000016 0.034823
4.2086908796999998 19.849523401100001 8.6176645837999999 0.233762
3.5683614425000005 20.354812788600000 9.3531660678000001 -0.098839
3.3659008212999999 18.926522992100001 7.8458164370000025 -0.088534
3.1516679644999983 18.183259158500000 8.4388645100000002 0.176003
-0.18008074169999944 8.4387051635000017 6.3819947118000009 0.024880
0.81156147800000000 9.8707651802999976 7.6726587646000022 0.311521
1.4741450684999997 10.266872595700004 6.8938124048000011 -0.054902
0.55127402380000001 10.702233818799998 8.3434243362000018 -0.036678
1.6069513003000004 8.9000989342000025 8.4017817052999995 -0.292739
1.2095650546000007 8.7818372263000022 9.3083283092000002 0.220125
9.9633881378000009 9.2400634366999981 7.0858862531999991 -0.025729
9.3287168568999999 8.8134302738000017 7.8724052630000010 -0.058550
9.3630577805000001 9.9893471969000007 6.5500849848000007 -0.075453
6.3856410823999985 1.1241102053999981 6.2214228399999998 0.291588
5.3171831565000005 0.16668369399999888 5.5079256171999988 0.250315
5.7336804795000003 1.0704939482999980 5.4857375050000012 -0.536346
10.158192449400000 10.141487774100002 -9.3229211300000531E-002 0.261871
9.5751198357000025 10.928652115099998 7.2041442999996909E-003 -0.613782
8.6343868695000001 11.015857665500000 10.104418211100002 0.304813
3.8648237740000000 18.222374309399999 4.6687192626000007 0.291712
3.9894360567999994 18.435163745699995 6.2241066620000005 0.048118
4.5168888383999981 18.277673575899996 5.4089103766000006 -0.420282
1.3955858684000004 8.3381915594000002 0.82387163370000027 0.232926
1.5882278101999994 9.6390640966000003 11.198357740400002 0.277354
0.85697166139999970 8.9926254240999999 10.981788880000000 -0.464338
10.656546951500003 5.2229233139000000 8.7909525714000001 -0.120611
9.9617352079000003 5.2929485693000018 9.6412233945000025 0.006347
10.613413783599999 6.1585525661999991 8.2224124633000013 -0.074992
11.663719467100002 5.0973348626999986 9.2089417690000026 0.079269
10.292187507700001 4.0041799645999996 7.9709589805999999 0.595078
11.131843690300000 0.97807991740000066 10.588008893400000 0.289965
10.384537559500000 2.8707454010999984 8.5566443361999998 -0.678720
11.086637007300000 0.42070581200000046 9.7714935701000005 -0.514548
11.305706267700002 19.096984825000000 10.185871459200003 0.174268
11.183368704199999 18.789317760199999 6.2140211060999997 0.297164
12.154595520799999 19.328651451100001 7.3618929505000006 0.140159
11.206584611200002 19.253588688400001 7.0990777173000001 -0.582662
18.753272782299998 3.1814556671000020 1.0730975684999993 -0.081146
18.275589995000001 2.4509138629999985 1.7474150838999993 -0.008168
18.271518786300000 4.1551899223000017 1.2185923754999997 -0.006723
19.810901981900006 3.2421905687999986 1.3618784425000008 -0.005059
18.282042336200000 2.7067283255999994 10.557209095200001 0.609203
17.440958856000002 3.3888643775000014 9.6587072519999992 -0.563816
16.930413102900005 4.2771330526000000 10.022569947100001 0.074160
17.115172956399999 2.9285326218999996 8.3698798782000008 0.589315
16.045241094700000 3.6608906904999987 7.5913458379000005 -0.161847
16.216849856000000 3.5574260220999996 6.5142630344000017 0.041632
16.004256197000000 4.7195807310999998 7.8717905650000004 0.047891
15.057970335900000 3.2241223020000009 7.8059603663000008 0.049817
20.278099256900003 4.1822548898000020 6.6373561440000000 -0.495889
20.263424492799999 5.1968699908999980 6.2509770534000006 0.135468
19.921222850700005 3.1505319714000017 5.7523376293999995 0.509854
19.576837163899999 3.5097538160000017 4.3318696633000009 -0.115069
20.342555214799997 3.0938274592000017 3.6613683084999997 -0.000122
19.514828147300001 4.5925578581999984 4.1803843125000011 -0.011625
18.624547390400000 3.0414655230000016 4.0515571347000003 0.107045
19.707786898200002 0.82656480349999850 8.1580328096999999 1.885780
18.962843831000001 1.6533048784999986 10.265217725099999 -0.562593
17.641386316600002 1.8893652007999988 7.8263498453000002 -0.619336
19.872905536400001 1.8986545324000010 6.0564432543000013 -0.559425
18.548804645300002 16.378907033000001 10.275664314500000 -0.168608
19.428693020499999 16.352351229300005 10.933925548200000 0.071091
18.263869881600002 15.365353560999999 9.9775752034000007 -0.060473
17.734507780600001 16.805773136399999 10.883052280699999 0.089285
18.793120102500001 17.285738876800004 9.0964013083000008 0.615816
18.462174686099996 16.858387818099999 7.8053601827000012 -0.466136
18.104871672199998 15.839242413600003 7.6830124289999997 0.066731
18.488181325700001 17.695444005800002 6.6633517032000009 0.627622
18.071468424199999 17.133093405699999 5.3293630253000011 -0.268414
17.031774513600006 17.439640031200000 5.1370159695999993 0.107933
18.118681396399996 16.038478187500001 5.3111348062999992 0.060598
18.708399870100006 17.552620421000000 4.5407635084000022 0.002739
19.288296933600002 18.446169609199998 9.3756467247999993 -0.689506
18.799224936000002 18.933352716300000 6.7001905466000009 -0.581259
10.515783907100001 12.871141687100002 8.5620747850000001 0.077111
18.457852797299999 7.4522719800999981 0.14088184459999886 -0.280151
19.386353592000003 7.9765586989000008 0.41141822749999896 0.076392
18.650373637600001 6.3737194712999985 0.12418522680000060 0.050143
17.713050588999998 7.6904016253000007 0.91267199799999899 0.035096
16.853201879200000 13.273029660900002 1.0722486464999992 -0.106825
16.118980648599997 12.843432551899999 1.7673152356999999 0.004162
16.921527373099998 14.353152157899999 1.2388662417000014 -0.003783
17.818771615100005 12.805405772400000 1.3070601796999999 0.101346
17.601392806700002 6.5828764373999986 6.1257278712000005 -0.138151
16.729590648200006 6.5222437689999984 5.4588412579999996 0.087765
17.901863920500002 5.5839519064999994 6.4559123461000008 -0.092769
18.416616139900000 7.0095001640000012 5.5195935741000000 0.074617
17.325215387400004 7.5205309417000006 7.2729183731999996 0.679077
17.663058431699994 7.1423504167000020 8.5802176489000015 -0.562411
18.060799056100002 6.1406132540999998 8.7214756676000000 0.119135
17.612946959300000 7.9941664724999972 9.7096669750999993 0.655678
17.613796385999997 13.004682123600004 4.3763246750000020 -0.074962
18.022649736799998 12.259845222399997 3.6746925202999998 -0.011327
18.149758873100001 13.950459267199999 4.2381494278999998 -0.004478
16.554486434100003 13.143214705700002 4.1211115215999987 -0.012416
17.718135741099999 12.477664658800000 5.7813436190000012 0.597387
18.571157198399998 13.127663149700002 6.6920797622000014 -0.560036
19.116630564499999 13.996740697900000 6.3328397625000008 0.084707
18.860176095699998 12.673445557200003 7.9909972416000024 0.600212
19.961270527600004 13.373863573800000 8.7560363464000019 -0.204782
19.777136498400001 13.319392848400001 9.8344938888000026 0.058359
20.061235725700001 14.417687040799999 8.4365168436000015 0.062448
15.130636627700000 15.092206689399999 7.5058022855000006 -0.145930
15.812290375200003 15.098196936900003 6.6426764916999987 0.009790
15.278751232599999 16.024908717700001 8.0616861927999999 -0.040931
14.110137888899999 15.056100620700002 7.1031560192999992 0.089615
15.396978521500001 13.854997520600000 8.3363662522000013 0.604190
15.816458007099998 14.004934681799998 9.6727515485000009 -0.479102
15.915062501600001 15.015897587200000 10.056366405000000 0.098869
16.092943817400002 12.948855599100000 10.560784316700000 0.476709
16.196957722399997 10.614677655100001 8.1553108040000009 1.869451
14.277502662100000 9.2901252778999996 6.1925884161000013 0.271082
14.522771744300000 8.9983614555000013 10.086682824900002 0.277550
14.395671806299999 10.712870924599999 5.6933650115000001 0.268175
13.560654688000001 9.3157558259999984 8.8363897668000018 0.189493
16.807196298800001 8.6581874679999995 6.9480924148999987 -0.690687
17.226818399500001 9.2113371637999979 9.6867171445999993 -0.579538
17.025630629800002 11.428908903900002 6.0543458018000020 -0.548136
18.276446806900001 11.678087230200001 8.5597265467000021 -0.616552
15.225797828699999 12.729952571199998 7.7541596904999999 -0.686816
16.041843303899999 11.697176191200002 10.261957344200001 -0.501958
14.413445138600002 10.205934550900000 6.5471961695000020 -0.526815
14.478015595700002 9.4696661051000000 9.2117482150000001 -0.618483
12.547322187100001 3.2188649368999989 0.67524800600000046 -0.220838
11.672400339100003 3.2788908017000007 1.2155155800000025E-002 0.079661
12.853381298200000 4.2188488380999987 0.99800864559999947 -0.073152
13.360096280700001 2.7878897361999995 6.9076360599999984E-002 0.131867
12.276143926400003 2.2903967090999995 1.8321801536000009 0.695524
12.595577205699998 2.6844766266000009 3.1361088341999994 -0.532983
12.964153241100002 3.6960638046000009 3.2830236588000008 0.101264
12.579416192900002 1.8186541553000011 4.2550161356000009 0.603742
13.022804620600001 2.3578642382999999 5.5908170912000017 -0.214103
14.033140471499999 1.9710631855999992 5.7993770401000004 0.079382
13.061845494900004 3.4530034546000006 5.5992506628999994 0.046927
12.339506311800001 2.0081364786000009 6.3748832857000002 -0.004859
11.775207562200000 1.1418404979000019 1.5235392234999989 -0.724660
12.266172227500000 0.57969375510000110 4.2023781543000016 -0.549210
12.761884710299999 16.883463165599995 0.28462728190000014 0.607709
13.639282742600003 16.225544721100000 1.1599370858000009 -0.559776
14.183113736500003 15.366938141200000 0.77255886679999974 0.076084
13.939169554400001 16.648355265800003 2.4720844477999999 0.607195
15.056038542500000 15.938252097499999 3.2033081260000000 -0.130032
14.903519457300003 15.988362596500002 4.2864932612999995 -0.001238
15.146886906599999 14.896341589899999 2.8769238518000018 0.050117
16.013386714900001 16.437758628000001 2.9871905509000016 0.062503
10.775434335100000 15.399823968000003 4.2488583232999995 -0.511677
10.805001991900003 14.385177010399996 4.6340675586000000 0.131545
11.098690431100000 16.438598526700002 5.1368272558999992 0.512426
11.446865611899998 16.070455959800000 6.5561079850999988 -0.104796
10.698048404800000 16.497517934099999 7.2372740295000009 -0.057285
11.495033908400000 14.986751990699998 6.7085376501000020 0.003532
12.417749584100003 16.514439525800000 6.8107278230999997 0.070051
11.308725078500002 18.767120884299995 2.6983062500000004 1.882740
12.093050238999998 17.943456159500002 0.56544092300000048 -0.541922
13.348402253899998 17.616809973600002 3.0716260924000012 -0.639776
11.116525782900004 17.693556480200002 4.8456797849000006 -0.505081
12.188010156900001 16.325943594300000 9.8051423319000026 -0.150632
11.905350473799999 17.117960209200003 9.1005346097000004 0.074790
13.055712897699999 15.762560442199996 9.4405735314000001 0.002516
11.331503376900001 15.632800740299997 9.8315817925000015 0.034020
19.673318721600001 0.50907425379999938 0.74784725490000037 0.242566
19.869509413000003 0.79695721849999812 4.6724172259000012 0.304377
18.902453520000002 0.43113002200000144 3.4623426262999990 0.190123
19.844621016500003 0.33578867800000012 3.7918094817999997 -0.669900
20.418470876199997 14.359579071500001 2.0885268181999996 -0.144502
21.121907830300000 14.281973119800000 1.2464747371000011 0.011374
20.453081843100001 13.423843591200001 2.6571361186999995 -0.070058
19.417124498900002 14.484699945100001 1.6576789423999996 0.085168
20.771943104400005 15.576248738100002 2.9133122972000005 0.635761
19.880494660000000 18.652713193200000 0.27824548480000044 0.253333
20.680667543599998 16.714974019700005 2.3385984901000012 -0.709421
19.905345292000003 19.170906684999995 1.1245579718000001 -0.436936
13.494297599000003 13.052679635200002 4.8110628499000008 -0.191309
14.359646167999999 13.057773593200000 5.4896670540999990 0.100981
13.248986059300004 14.069515509700002 4.4902468195000003 -0.059197
12.650849192799999 12.662451312800000 5.4030432873000009 0.073512
13.726500233500003 12.116068060300002 3.6539399978999998 0.726647
13.431055573300000 12.541519231100001 2.3465563321999992 -0.521336
13.129394967600001 13.577824174599998 2.2175124055999995 0.069263
13.363491954000002 11.711266836499998 1.2136000228000010 0.582855
13.402724482400002 6.5386313519999986 6.5144011703000011 -0.047129
12.943119952300000 7.2456233866999975 7.2231268985000003 -0.030449
12.939700960500002 5.5544845089000008 6.6469403256000010 0.007171
14.471858057800000 6.4815606861999990 6.7591990223999989 -0.019840
13.243447023100000 7.0724474110000015 5.1177656455000005 0.577507
12.403394925100002 6.3867227058999978 4.2190336887000006 -0.547811
11.898878470200003 5.4968819773000002 4.5868115281000010 0.067537
12.080508691499999 6.8265509396999997 2.9261074259000002 0.602539
10.985833032400000 6.1099221888999979 2.1686057263999992 -0.186372
11.203171321000001 6.1024514702999966 1.0931494275999996 0.061603
10.853645436800003 5.0803291347999995 2.5189179620999993 0.047866
15.984206715800003 4.5740478374999993 3.4097280169000017 -0.141392
15.268641844899999 4.5159129599000005 4.2433536001999999 0.013149
15.941263520800000 3.6347276116000016 2.8472917293000006 -0.062655
16.981524783600001 4.6855587183000020 3.8537783730000004 0.084428
15.661465642900000 5.7922540119000008 2.5752601004000000 0.618314
15.272068284800000 5.6148577887999993 1.2316472538000003 -0.467900
15.249125081600001 4.5992382708999990 0.84825131519999986 0.108855
14.956338696600001 6.6503849994999991 0.33823823590000113 0.473759
14.704063321300000 8.9757117688999983 2.7464495798000002 1.878521
16.611891125499998 10.299102864700004 4.7162442018000004 0.242055
16.409265613099997 10.546546500000000 0.79510019110000030 0.292359
16.532917021900001 8.8647426269000000 5.1987834642000008 0.189078
17.358897839000001 10.211347650700001 2.0385554527999998 0.166345
14.167274618500000 10.944628013799999 3.9558519660999996 -0.745971
13.593750092500001 10.441223450800001 1.2159026985000003 -0.547088
13.872340513299999 8.1607908581999986 4.8451070621000003 -0.534239
12.626796681600000 7.8350029693999996 2.3395907529000000 -0.636534
15.759139084400001 6.9307665836999997 3.1502025534000007 -0.713332
14.929090487400000 7.9058059901999966 0.63857025040000015 -0.531557
16.483666214900001 9.3843622870000019 4.3531761530000015 -0.400714
16.416842833900002 10.120617516699999 1.6923363508000013 -0.641788
12.542856008100003 12.316308400099999 10.804469582499999 -0.163131
11.500357305300003 12.008680129100000 10.621071433300001 0.097435
12.582257013600001 13.411150253700001 10.807277071600002 0.042905
13.169439654300001 11.924410418900003 9.9916483148000008 -0.052879
14.261993820500004 6.3046078993999997 9.8149357965000021 -0.091623
15.018200941400000 6.7380998268000010 9.1451784986000000 -0.000599
14.225726590899999 5.2211632471999998 9.6590848726000011 0.006478
13.297560980000002 6.7466672565999986 9.5326723435999998 0.055526
20.436978810900001 6.6402733298999994 2.3115482902000011 0.107805
15.274624240000001 0.51572971319999783 1.7294444953999994 -0.112765
14.635855380499999 0.92183149760000049 2.5229863823000009 -0.018281
14.676106577299999 -0.21905383579999976 1.1724848530999996 -0.074834
15.539914292800002 1.3358398680000019 1.0485598706000012 0.039469
16.525998769200001 -0.12540629419999927 2.3148154381000001 0.414738
17.196098930800002 -0.50271794049999996 1.5319261219999998 -0.118060
17.305509853700002 0.82457604340000112 3.0730670488000005 -0.337719
16.862527649099999 0.96351263779999863 3.9652401188000002 0.222551
16.393492466900000 18.600540672299996 2.9598650338000003 -0.044745
10.574366252499997 10.427823205599996 3.7047488794000003 -0.057595
11.173106490000004 10.822098901499999 2.8742310202000017 -0.050155
11.212522541300002 9.7328702267999994 4.2694898886999999 -0.068600
20.711048178999995 11.263770677400002 4.3647143708999989 0.036274
19.731388181500002 9.7210662802000041 3.1916791355999994 0.368513
19.103209292099997 9.3568268574999998 4.0139842885000006 -0.071168
20.009485653499997 8.8513215573000004 2.5777274310999996 -0.079978
18.890444893900000 10.607669485900002 2.4195235487000009 -0.357258
19.309463650900003 10.746619787100000 1.5147321581999988 0.307100
14.822912727299999 1.0059837983000011 7.8801576587000008 0.030508
15.779006754100001 19.121812984799998 9.2607912933000005 -0.005505
16.390680504100001 18.611264378100000 8.5067567957999977 -0.063478
16.428367009300000 19.832986764200001 9.7912076848999998 -0.044762
15.429056150899999 18.381273076400003 9.9944994989000016 0.034823
14.614138590700001 19.849523401100001 8.6176645837999999 0.233762
13.973809153500001 20.354812788600000 9.3531660678000001 -0.098839
13.771348532299998 18.926522992100001 7.8458164370000025 -0.088534
13.557115675499999 18.183259158500000 8.4388645100000002 0.176003
10.225366969300001 8.4387051635000017 6.3819947118000009 0.024880
11.217009189000002 9.8707651802999976 7.6726587646000022 0.311521
11.879592779500001 10.266872595700004 6.8938124048000011 -0.054902
10.956721734799999 10.702233818799998 8.3434243362000018 -0.036678
12.012399011300001 8.9000989342000025 8.4017817052999995 -0.292739
11.615012765600001 8.7818372263000022 9.3083283092000002 0.220125
20.368835848799996 9.2400634366999981 7.0858862531999991 -0.025729
19.734164567900002 8.8134302738000017 7.8724052630000010 -0.058550
19.768505491500001 9.9893471969000007 6.5500849848000007 -0.075453
16.791088793400000 1.1241102053999981 6.2214228399999998 0.291588
15.722630867500003 0.16668369399999888 5.5079256171999988 0.250315
16.139128190499999 1.0704939482999980 5.4857375050000012 -0.536346
20.563640160399999 10.141487774100002 -9.3229211300000531E-002 0.261871
19.980567546700001 10.928652115099998 7.2041442999996909E-003 -0.613782
19.039834580499999 11.015857665500000 10.104418211100002 0.304813
14.270271485000000 18.222374309399999 4.6687192626000007 0.291712
14.394883767800001 18.435163745699995 6.2241066620000005 0.048118
14.922336549400001 18.277673575899996 5.4089103766000006 -0.420282
11.801033579400002 8.3381915594000002 0.82387163370000027 0.232926
11.993675521200004 9.6390640966000003 11.198357740400002 0.277354
11.262419372400004 8.9926254240999999 10.981788880000000 -0.464338
21.061994662500002 5.2229233139000000 8.7909525714000001 -0.120611
20.367182918900003 5.2929485693000018 9.6412233945000025 0.006347
21.018861494599999 6.1585525661999991 8.2224124633000013 -0.074992
22.069167178099999 5.0973348626999986 9.2089417690000026 0.079269
20.697635218700000 4.0041799645999996 7.9709589805999999 0.595078
21.537291401299999 0.97807991740000066 10.588008893400000 0.289965
20.789985270500001 2.8707454010999984 8.5566443361999998 -0.678720
21.492084718300003 0.42070581200000046 9.7714935701000005 -0.514548
21.711153978700001 19.096984825000000 10.185871459200003 0.174268
21.588816415200000 18.789317760199999 6.2140211060999997 0.297164
22.560043231800002 19.328651451100001 7.3618929505000006 0.140159
21.612032322200005 19.253588688400001 7.0990777173000001 -0.582662
29.158720493299999 3.1814556671000020 1.0730975684999993 -0.081146
28.681037706000001 2.4509138629999985 1.7474150838999993 -0.008168
28.676966497300000 4.1551899223000017 1.2185923754999997 -0.006723
30.216349692900007 3.2421905687999986 1.3618784425000008 -0.005059
28.687490047200001 2.7067283255999994 10.557209095200001 0.609203
27.846406567000002 3.3888643775000014 9.6587072519999992 -0.563816
27.335860813900005 4.2771330526000000 10.022569947100001 0.074160
27.520620667399999 2.9285326218999996 8.3698798782000008 0.589315
26.450688805700000 3.6608906904999987 7.5913458379000005 -0.161847
26.622297567000000 3.5574260220999996 6.5142630344000017 0.041632
26.409703908000001 4.7195807310999998 7.8717905650000004 0.047891
25.463418046900003 3.2241223020000009 7.8059603663000008 0.049817
30.683546967900003 4.1822548898000020 6.6373561440000000 -0.495889
30.668872203799999 5.1968699908999980 6.2509770534000006 0.135468
30.326670561700006 3.1505319714000017 5.7523376293999995 0.509854
29.982284874899999 3.5097538160000017 4.3318696633000009 -0.115069
30.748002925799998 3.0938274592000017 3.6613683084999997 -0.000122
29.920275858300002 4.5925578581999984 4.1803843125000011 -0.011625
29.029995101400001 3.0414655230000016 4.0515571347000003 0.107045
30.113234609200003 0.82656480349999850 8.1580328096999999 1.885780
29.368291542000001 1.6533048784999986 10.265217725099999 -0.562593
28.046834027600003 1.8893652007999988 7.8263498453000002 -0.619336
30.278353247400002 1.8986545324000010 6.0564432543000013 -0.559425
28.954252356300003 16.378907033000001 10.275664314500000 -0.168608
29.834140731500000 16.352351229300005 10.933925548200000 0.071091
28.669317592600002 15.365353560999999 9.9775752034000007 -0.060473
28.139955491600002 16.805773136399999 10.883052280699999 0.089285
29.198567813500002 17.285738876800004 9.0964013083000008 0.615816
28.867622397099996 16.858387818099999 7.8053601827000012 -0.466136
28.510319383199999 15.839242413600003 7.6830124289999997 0.066731
28.893629036700002 17.695444005800002 6.6633517032000009 0.627622
28.476916135200000 17.133093405699999 5.3293630253000011 -0.268414
27.437222224600006 17.439640031200000 5.1370159695999993 0.107933
28.524129107399997 16.038478187500001 5.3111348062999992 0.060598
29.113847581100007 17.552620421000000 4.5407635084000022 0.002739
29.693744644600002 18.446169609199998 9.3756467247999993 -0.689506
29.204672647000002 18.933352716300000 6.7001905466000009 -0.581259
20.921231618100002 12.871141687100002 8.5620747850000001 0.077111
28.863300508300000 7.4522719800999981 0.14088184459999886 -0.280151
29.791801303000003 7.9765586989000008 0.41141822749999896 0.076392
29.055821348600002 6.3737194712999985 0.12418522680000060 0.050143
28.118498299999999 7.6904016253000007 0.91267199799999899 0.035096
27.258649590200001 13.273029660900002 1.0722486464999992 -0.106825
26.524428359599998 12.843432551899999 1.7673152356999999 0.004162
27.326975084099999 14.353152157899999 1.2388662417000014 -0.003783
28.224219326100005 12.805405772400000 1.3070601796999999 0.101346
28.006840517700002 6.5828764373999986 6.1257278712000005 -0.138151
27.135038359200006 6.5222437689999984 5.4588412579999996 0.087765
28.307311631500003 5.5839519064999994 6.4559123461000008 -0.092769
28.822063850900001 7.0095001640000012 5.5195935741000000 0.074617
27.730663098400004 7.5205309417000006 7.2729183731999996 0.679077
28.068506142699995 7.1423504167000020 8.5802176489000015 -0.562411
28.466246767100003 6.1406132540999998 8.7214756676000000 0.119135
28.018394670300001 7.9941664724999972 9.7096669750999993 0.655678
28.019244096999998 13.004682123600004 4.3763246750000020 -0.074962
28.428097447799999 12.259845222399997 3.6746925202999998 -0.011327
28.555206584100002 13.950459267199999 4.2381494278999998 -0.004478
26.959934145100004 13.143214705700002 4.1211115215999987 -0.012416
28.123583452100000 12.477664658800000 5.7813436190000012 0.597387
28.976604909399999 13.127663149700002 6.6920797622000014 -0.560036
29.522078275500000 13.996740697900000 6.3328397625000008 0.084707
29.265623806699999 12.673445557200003 7.9909972416000024 0.600212
30.366718238600004 13.373863573800000 8.7560363464000019 -0.204782
30.182584209400002 13.319392848400001 9.8344938888000026 0.058359
30.466683436700002 14.417687040799999 8.4365168436000015 0.062448
25.536084338700000 15.092206689399999 7.5058022855000006 -0.145930
26.217738086200004 15.098196936900003 6.6426764916999987 0.009790
25.684198943600002 16.024908717700001 8.0616861927999999 -0.040931
24.515585599899996 15.056100620700002 7.1031560192999992 0.089615
25.802426232500000 13.854997520600000 8.3363662522000013 0.604190
26.221905718100000 14.004934681799998 9.6727515485000009 -0.479102
26.320510212600002 15.015897587200000 10.056366405000000 0.098869
26.498391528400003 12.948855599100000 10.560784316700000 0.476709
26.602405433399998 10.614677655100001 8.1553108040000009 1.869451
24.682950373099999 9.2901252778999996 6.1925884161000013 0.271082
24.928219455300002 8.9983614555000013 10.086682824900002 0.277550
24.801119517300002 10.712870924599999 5.6933650115000001 0.268175
23.966102399000000 9.3157558259999984 8.8363897668000018 0.189493
27.212644009800002 8.6581874679999995 6.9480924148999987 -0.690687
27.632266110500002 9.2113371637999979 9.6867171445999993 -0.579538
27.431078340800003 11.428908903900002 6.0543458018000020 -0.548136
28.681894517900002 11.678087230200001 8.5597265467000021 -0.616552
25.631245539700000 12.729952571199998 7.7541596904999999 -0.686816
26.447291014899999 11.697176191200002 10.261957344200001 -0.501958
24.818892849600005 10.205934550900000 6.5471961695000020 -0.526815
24.883463306700001 9.4696661051000000 9.2117482150000001 -0.618483
22.952769898100001 3.2188649368999989 0.67524800600000046 -0.220838
22.077848050099998 3.2788908017000007 1.2155155800000025E-002 0.079661
23.258829009199999 4.2188488380999987 0.99800864559999947 -0.073152
23.765543991700000 2.7878897361999995 6.9076360599999984E-002 0.131867
22.681591637400004 2.2903967090999995 1.8321801536000009 0.695524
23.001024916699997 2.6844766266000009 3.1361088341999994 -0.532983
23.369600952100004 3.6960638046000009 3.2830236588000008 0.101264
22.984863903900003 1.8186541553000011 4.2550161356000009 0.603742
23.428252331600003 2.3578642382999999 5.5908170912000017 -0.214103
24.438588182499998 1.9710631855999992 5.7993770401000004 0.079382
23.467293205900006 3.4530034546000006 5.5992506628999994 0.046927
22.744954022800002 2.0081364786000009 6.3748832857000002 -0.004859
22.180655273199999 1.1418404979000019 1.5235392234999989 -0.724660
22.671619938499997 0.57969375510000110 4.2023781543000016 -0.549210
23.167332421300003 16.883463165599995 0.28462728190000014 0.607709
24.044730453600007 16.225544721100000 1.1599370858000009 -0.559776
24.588561447500002 15.366938141200000 0.77255886679999974 0.076084
24.344617265400004 16.648355265800003 2.4720844477999999 0.607195
25.461486253499999 15.938252097499999 3.2033081260000000 -0.130032
25.308967168300001 15.988362596500002 4.2864932612999995 -0.001238
25.552334617600000 14.896341589899999 2.8769238518000018 0.050117
26.418834425900002 16.437758628000001 2.9871905509000016 0.062503
21.180882046100002 15.399823968000003 4.2488583232999995 -0.511677
21.210449702900004 14.385177010399996 4.6340675586000000 0.131545
21.504138142100000 16.438598526700002 5.1368272558999992 0.512426
21.852313322899999 16.070455959800000 6.5561079850999988 -0.104796
21.103496115799999 16.497517934099999 7.2372740295000009 -0.057285
21.900481619399997 14.986751990699998 6.7085376501000020 0.003532
22.823197295100002 16.514439525800000 6.8107278230999997 0.070051
21.714172789500001 18.767120884299995 2.6983062500000004 1.882740
22.498497949999997 17.943456159500002 0.56544092300000048 -0.541922
23.753849964899995 17.616809973600002 3.0716260924000012 -0.639776
21.521973493899999 17.693556480200002 4.8456797849000006 -0.505081
22.593457867900000 16.325943594300000 9.8051423319000026 -0.150632
22.310798184800003 17.117960209200003 9.1005346097000004 0.074790
23.461160608700006 15.762560442199996 9.4405735314000001 0.002516
21.736951087900000 15.632800740299997 9.8315817925000015 0.034020
30.078766432600002 0.50907425379999938 0.74784725490000037 0.242566
30.274957124000004 0.79695721849999812 4.6724172259000012 0.304377
29.307901231000002 0.43113002200000144 3.4623426262999990 0.190123
30.250068727500004 0.33578867800000012 3.7918094817999997 -0.669900
30.823918587199998 14.359579071500001 2.0885268181999996 -0.144502
31.527355541300000 14.281973119800000 1.2464747371000011 0.011374
30.858529554100002 13.423843591200001 2.6571361186999995 -0.070058
29.822572209900002 14.484699945100001 1.6576789423999996 0.085168
31.177390815400006 15.576248738100002 2.9133122972000005 0.635761
30.285942371000001 18.652713193200000 0.27824548480000044 0.253333
31.086115254599999 16.714974019700005 2.3385984901000012 -0.709421
30.310793003000004 19.170906684999995 1.1245579718000001 -0.436936
23.899745310000004 13.052679635200002 4.8110628499000008 -0.191309
24.765093879000002 13.057773593200000 5.4896670540999990 0.100981
23.654433770300002 14.069515509700002 4.4902468195000003 -0.059197
23.056296903800000 12.662451312800000 5.4030432873000009 0.073512
24.131947944500006 12.116068060300002 3.6539399978999998 0.726647
23.836503284300001 12.541519231100001 2.3465563321999992 -0.521336
23.534842678600004 13.577824174599998 2.2175124055999995 0.069263
23.768939665000005 11.711266836499998 1.2136000228000010 0.582855
23.808172193400004 6.5386313519999986 6.5144011703000011 -0.047129
23.348567663300003 7.2456233866999975 7.2231268985000003 -0.030449
23.345148671500002 5.5544845089000008 6.6469403256000010 0.007171
24.877305768799999 6.4815606861999990 6.7591990223999989 -0.019840
23.648894734100004 7.0724474110000015 5.1177656455000005 0.577507
22.808842636100003 6.3867227058999978 4.2190336887000006 -0.547811
22.304326181200000 5.4968819773000002 4.5868115281000010 0.067537
22.485956402499998 6.8265509396999997 2.9261074259000002 0.602539
21.391280743400003 6.1099221888999979 2.1686057263999992 -0.186372
21.608619032000004 6.1024514702999966 1.0931494275999996 0.061603
21.259093147800002 5.0803291347999995 2.5189179620999993 0.047866
26.389654426800004 4.5740478374999993 3.4097280169000017 -0.141392
25.674089555900000 4.5159129599000005 4.2433536001999999 0.013149
26.346711231800001 3.6347276116000016 2.8472917293000006 -0.062655
27.386972494600002 4.6855587183000020 3.8537783730000004 0.084428
26.066913353900002 5.7922540119000008 2.5752601004000000 0.618314
25.677515995800000 5.6148577887999993 1.2316472538000003 -0.467900
25.654572792600000 4.5992382708999990 0.84825131519999986 0.108855
25.361786407600004 6.6503849994999991 0.33823823590000113 0.473759
25.109511032299999 8.9757117688999983 2.7464495798000002 1.878521
27.017338836499999 10.299102864700004 4.7162442018000004 0.242055
26.814713324099998 10.546546500000000 0.79510019110000030 0.292359
26.938364732900002 8.8647426269000000 5.1987834642000008 0.189078
27.764345550000002 10.211347650700001 2.0385554527999998 0.166345
24.572722329499999 10.944628013799999 3.9558519660999996 -0.745971
23.999197803500000 10.441223450800001 1.2159026985000003 -0.547088
24.277788224300000 8.1607908581999986 4.8451070621000003 -0.534239
23.032244392600003 7.8350029693999996 2.3395907529000000 -0.636534
26.164586795400002 6.9307665836999997 3.1502025534000007 -0.713332
25.334538198400004 7.9058059901999966 0.63857025040000015 -0.531557
26.889113925900002 9.3843622870000019 4.3531761530000015 -0.400714
26.822290544900003 10.120617516699999 1.6923363508000013 -0.641788
22.948303719100004 12.316308400099999 10.804469582499999 -0.163131
21.905805016300004 12.008680129100000 10.621071433300001 0.097435
22.987704724600004 13.411150253700001 10.807277071600002 0.042905
23.574887365300008 11.924410418900003 9.9916483148000008 -0.052879
24.667441531500003 6.3046078993999997 9.8149357965000021 -0.091623
25.423648652400001 6.7380998268000010 9.1451784986000000 -0.000599
24.631174301900003 5.2211632471999998 9.6590848726000011 0.006478
23.703008691000001 6.7466672565999986 9.5326723435999998 0.055526
30.842426521900002 6.6402733298999994 2.3115482902000011 0.107805
25.680071950999999 0.51572971319999783 1.7294444953999994 -0.112765
25.041303091500001 0.92183149760000049 2.5229863823000009 -0.018281
25.081554288299998 -0.21905383579999976 1.1724848530999996 -0.074834
25.945362003800000 1.3358398680000019 1.0485598706000012 0.039469
26.931446480200002 -0.12540629419999927 2.3148154381000001 0.414738
27.601546641800002 -0.50271794049999996 1.5319261219999998 -0.118060
27.710957564700003 0.82457604340000112 3.0730670488000005 -0.337719
27.267975360099999 0.96351263779999863 3.9652401188000002 0.222551
26.798940177900000 18.600540672299996 2.9598650338000003 -0.044745
20.979813963500000 10.427823205599996 3.7047488794000003 -0.057595
21.578554201000003 10.822098901499999 2.8742310202000017 -0.050155
21.617970252300001 9.7328702267999994 4.2694898886999999 -0.068600
31.116495889999996 11.263770677400002 4.3647143708999989 0.036274
30.136835892500002 9.7210662802000041 3.1916791355999994 0.368513
29.508657003099998 9.3568268574999998 4.0139842885000006 -0.071168
30.414933364499998 8.8513215573000004 2.5777274310999996 -0.079978
29.295892604900001 10.607669485900002 2.4195235487000009 -0.357258
29.714911361900004 10.746619787100000 1.5147321581999988 0.307100
25.228360438300001 1.0059837983000011 7.8801576587000008 0.030508
26.184454465100004 19.121812984799998 9.2607912933000005 -0.005505
26.796128215100001 18.611264378100000 8.5067567957999977 -0.063478
26.833814720300001 19.832986764200001 9.7912076848999998 -0.044762
25.834503861900000 18.381273076400003 9.9944994989000016 0.034823
25.019586301700002 19.849523401100001 8.6176645837999999 0.233762
24.379256864500000 20.354812788600000 9.3531660678000001 -0.098839
24.176796243300000 18.926522992100001 7.8458164370000025 -0.088534
23.962563386500001 18.183259158500000 8.4388645100000002 0.176003
20.630814680300002 8.4387051635000017 6.3819947118000009 0.024880
21.622456900000007 9.8707651802999976 7.6726587646000022 0.311521
22.285040490500002 10.266872595700004 6.8938124048000011 -0.054902
21.362169445799999 10.702233818799998 8.3434243362000018 -0.036678
22.417846722300002 8.9000989342000025 8.4017817052999995 -0.292739
22.020460476600004 8.7818372263000022 9.3083283092000002 0.220125
30.774283559799997 9.2400634366999981 7.0858862531999991 -0.025729
30.139612278900003 8.8134302738000017 7.8724052630000010 -0.058550
30.173953202500002 9.9893471969000007 6.5500849848000007 -0.075453
27.196536504400001 1.1241102053999981 6.2214228399999998 0.291588
26.128078578499998 0.16668369399999888 5.5079256171999988 0.250315
26.544575901500000 1.0704939482999980 5.4857375050000012 -0.536346
30.969087871399999 10.141487774100002 -9.3229211300000531E-002 0.261871
30.386015257700002 10.928652115099998 7.2041442999996909E-003 -0.613782
29.445282291500000 11.015857665500000 10.104418211100002 0.304813
24.675719196000003 18.222374309399999 4.6687192626000007 0.291712
24.800331478800004 18.435163745699995 6.2241066620000005 0.048118
25.327784260400001 18.277673575899996 5.4089103766000006 -0.420282
22.206481290400003 8.3381915594000002 0.82387163370000027 0.232926
22.399123232200004 9.6390640966000003 11.198357740400002 0.277354
21.667867083400004 8.9926254240999999 10.981788880000000 -0.464338
31.467442373499999 5.2229233139000000 8.7909525714000001 -0.120611
30.772630629900004 5.2929485693000018 9.6412233945000025 0.006347
31.424309205600004 6.1585525661999991 8.2224124633000013 -0.074992
32.474614889099996 5.0973348626999986 9.2089417690000026 0.079269
31.103082929699998 4.0041799645999996 7.9709589805999999 0.595078
31.942739112300011 0.97807991740000066 10.588008893400000 0.289965
31.195432981500005 2.8707454010999984 8.5566443361999998 -0.678720
31.897532429299996 0.42070581200000046 9.7714935701000005 -0.514548
32.116601689700005 19.096984825000000 10.185871459200003 0.174268
31.994264126200004 18.789317760199999 6.2140211060999997 0.297164
32.965490942800002 19.328651451100001 7.3618929505000006 0.140159
32.017480033200002 19.253588688400001 7.0990777173000001 -0.582662
39.564168204300003 3.1814556671000020 1.0730975684999993 -0.081146
39.086485416999999 2.4509138629999985 1.7474150838999993 -0.008168
39.082414208300008 4.1551899223000017 1.2185923754999997 -0.006723
40.621797403900004 3.2421905687999986 1.3618784425000008 -0.005059
39.092937758200009 2.7067283255999994 10.557209095200001 0.609203
38.251854277999996 3.3888643775000014 9.6587072519999992 -0.563816
37.741308524900006 4.2771330526000000 10.022569947100001 0.074160
37.926068378399997 2.9285326218999996 8.3698798782000008 0.589315
36.856136516699998 3.6608906904999987 7.5913458379000005 -0.161847
37.027745278000012 3.5574260220999996 6.5142630344000017 0.041632
36.815151619000012 4.7195807310999998 7.8717905650000004 0.047891
35.868865757899997 3.2241223020000009 7.8059603663000008 0.049817
41.088994678899994 4.1822548898000020 6.6373561440000000 -0.495889
41.074319914800007 5.1968699908999980 6.2509770534000006 0.135468
40.732118272699999 3.1505319714000017 5.7523376293999995 0.509854
40.387732585900004 3.5097538160000017 4.3318696633000009 -0.115069
41.153450636800009 3.0938274592000017 3.6613683084999997 -0.000122
40.325723569299996 4.5925578581999984 4.1803843125000011 -0.011625
39.435442812400005 3.0414655230000016 4.0515571347000003 0.107045
40.518682320200000 0.82656480349999850 8.1580328096999999 1.885780
39.773739253000002 1.6533048784999986 10.265217725099999 -0.562593
38.452281738600000 1.8893652007999988 7.8263498453000002 -0.619336
40.683800958400006 1.8986545324000010 6.0564432543000013 -0.559425
39.359700067299997 16.378907033000001 10.275664314500000 -0.168608
40.239588442499993 16.352351229300005 10.933925548200000 0.071091
39.074765303600003 15.365353560999999 9.9775752034000007 -0.060473
38.545403202600006 16.805773136399999 10.883052280699999 0.089285
39.604015524499999 17.285738876800004 9.0964013083000008 0.615816
39.273070108100001 16.858387818099999 7.8053601827000012 -0.466136
38.915767094200007 15.839242413600003 7.6830124289999997 0.066731
39.299076747700006 17.695444005800002 6.6633517032000009 0.627622
38.882363846200001 17.133093405699999 5.3293630253000011 -0.268414
37.842669935600000 17.439640031200000 5.1370159695999993 0.107933
38.929576818400001 16.038478187500001 5.3111348062999992 0.060598
39.519295292100004 17.552620421000000 4.5407635084000022 0.002739
40.099192355600003 18.446169609199998 9.3756467247999993 -0.689506
39.610120358000003 18.933352716300000 6.7001905466000009 -0.581259
31.326679329100003 12.871141687100002 8.5620747850000001 0.077111
39.268748219300008 7.4522719800999981 0.14088184459999886 -0.280151
40.197249014000000 7.9765586989000008 0.41141822749999896 0.076392
39.461269059600006 6.3737194712999985 0.12418522680000060 0.050143
38.523946011000000 7.6904016253000007 0.91267199799999899 0.035096
37.664097301200009 13.273029660900002 1.0722486464999992 -0.106825
36.929876070600010 12.843432551899999 1.7673152356999999 0.004162
37.732422795100000 14.353152157899999 1.2388662417000014 -0.003783
38.629667037100006 12.805405772400000 1.3070601796999999 0.101346
38.412288228700007 6.5828764373999986 6.1257278712000005 -0.138151
37.540486070200004 6.5222437689999984 5.4588412579999996 0.087765
38.712759342499993 5.5839519064999994 6.4559123461000008 -0.092769
39.227511561900002 7.0095001640000012 5.5195935741000000 0.074617
38.136110809400002 7.5205309417000006 7.2729183731999996 0.679077
38.473953853699996 7.1423504167000020 8.5802176489000015 -0.562411
38.871694478099997 6.1406132540999998 8.7214756676000000 0.119135
38.423842381299998 7.9941664724999972 9.7096669750999993 0.655678
38.424691807999999 13.004682123600004 4.3763246750000020 -0.074962
38.833545158800000 12.259845222399997 3.6746925202999998 -0.011327
38.960654295099992 13.950459267199999 4.2381494278999998 -0.004478
37.365381856100008 13.143214705700002 4.1211115215999987 -0.012416
38.529031163100001 12.477664658800000 5.7813436190000012 0.597387
39.382052620399996 13.127663149700002 6.6920797622000014 -0.560036
39.927525986500001 13.996740697900000 6.3328397625000008 0.084707
39.671071517700007 12.673445557200003 7.9909972416000024 0.600212
40.772165949600002 13.373863573800000 8.7560363464000019 -0.204782
40.588031920399999 13.319392848400001 9.8344938888000026 0.058359
40.872131147699996 14.417687040799999 8.4365168436000015 0.062448
35.941532049699994 15.092206689399999 7.5058022855000006 -0.145930
36.623185797200001 15.098196936900003 6.6426764916999987 0.009790
36.089646654600003 16.024908717700001 8.0616861927999999 -0.040931
34.921033310900000 15.056100620700002 7.1031560192999992 0.089615
36.207873943500012 13.854997520600000 8.3363662522000013 0.604190
36.627353429099998 14.004934681799998 9.6727515485000009 -0.479102
36.725957923599999 15.015897587200000 10.056366405000000 0.098869
36.903839239400000 12.948855599100000 10.560784316700000 0.476709
37.007853144399995 10.614677655100001 8.1553108040000009 1.869451
35.088398084100007 9.2901252778999996 6.1925884161000013 0.271082
35.333667166300003 8.9983614555000013 10.086682824900002 0.277550
35.206567228299996 10.712870924599999 5.6933650115000001 0.268175
34.371550110000001 9.3157558259999984 8.8363897668000018 0.189493
37.618091720800003 8.6581874679999995 6.9480924148999987 -0.690687
38.037713821499999 9.2113371637999979 9.6867171445999993 -0.579538
37.836526051800000 11.428908903900002 6.0543458018000020 -0.548136
39.087342228899999 11.678087230200001 8.5597265467000021 -0.616552
36.036693250699997 12.729952571199998 7.7541596904999999 -0.686816
36.852738725900004 11.697176191200002 10.261957344200001 -0.501958
35.224340560600012 10.205934550900000 6.5471961695000020 -0.526815
35.288911017699995 9.4696661051000000 9.2117482150000001 -0.618483
33.358217609100002 3.2188649368999989 0.67524800600000046 -0.220838
32.483295761100010 3.2788908017000007 1.2155155800000025E-002 0.079661
33.664276720200007 4.2188488380999987 0.99800864559999947 -0.073152
34.170991702700000 2.7878897361999995 6.9076360599999984E-002 0.131867
33.087039348400005 2.2903967090999995 1.8321801536000009 0.695524
33.406472627699998 2.6844766266000009 3.1361088341999994 -0.532983
33.775048663099994 3.6960638046000009 3.2830236588000008 0.101264
33.390311614900000 1.8186541553000011 4.2550161356000009 0.603742
33.833700042600000 2.3578642382999999 5.5908170912000017 -0.214103
34.844035893500006 1.9710631855999992 5.7993770401000004 0.079382
33.872740916900000 3.4530034546000006 5.5992506628999994 0.046927
33.150401733800003 2.0081364786000009 6.3748832857000002 -0.004859
32.586102984200004 1.1418404979000019 1.5235392234999989 -0.724660
33.077067649500002 0.57969375510000110 4.2023781543000016 -0.549210
33.572780132300004 16.883463165599995 0.28462728190000014 0.607709
34.450178164599997 16.225544721100000 1.1599370858000009 -0.559776
34.994009158500006 15.366938141200000 0.77255886679999974 0.076084
34.750064976400004 16.648355265800003 2.4720844477999999 0.607195
35.866933964500006 15.938252097499999 3.2033081260000000 -0.130032
35.714414879300008 15.988362596500002 4.2864932612999995 -0.001238
35.957782328599997 14.896341589899999 2.8769238518000018 0.050117
36.824282136899996 16.437758628000001 2.9871905509000016 0.062503
31.586329757100003 15.399823968000003 4.2488583232999995 -0.511677
31.615897413900004 14.385177010399996 4.6340675586000000 0.131545
31.909585853100001 16.438598526700002 5.1368272558999992 0.512426
32.257761033899996 16.070455959800000 6.5561079850999988 -0.104796
31.508943826800003 16.497517934099999 7.2372740295000009 -0.057285
32.305929330400005 14.986751990699998 6.7085376501000020 0.003532
33.228645006099995 16.514439525800000 6.8107278230999997 0.070051
32.119620500499998 18.767120884299995 2.6983062500000004 1.882740
32.903945661000002 17.943456159500002 0.56544092300000048 -0.541922
34.159297675900000 17.616809973600002 3.0716260924000012 -0.639776
31.927421204900000 17.693556480200002 4.8456797849000006 -0.505081
32.998905578900008 16.325943594300000 9.8051423319000026 -0.150632
32.716245895800007 17.117960209200003 9.1005346097000004 0.074790
33.866608319699999 15.762560442199996 9.4405735314000001 0.002516
32.142398798899997 15.632800740299997 9.8315817925000015 0.034020
40.484214143600006 0.50907425379999938 0.74784725490000037 0.242566
40.680404835000004 0.79695721849999812 4.6724172259000012 0.304377
39.713348941999996 0.43113002200000144 3.4623426262999990 0.190123
40.655516438500001 0.33578867800000012 3.7918094817999997 -0.669900
41.229366298200006 14.359579071500001 2.0885268181999996 -0.144502
41.932803252300005 14.281973119800000 1.2464747371000011 0.011374
41.263977265099996 13.423843591200001 2.6571361186999995 -0.070058
40.228019920900003 14.484699945100001 1.6576789423999996 0.085168
41.582838526399996 15.576248738100002 2.9133122972000005 0.635761
40.691390081999998 18.652713193200000 0.27824548480000044 0.253333
41.491562965599996 16.714974019700005 2.3385984901000012 -0.709421
40.716240714000001 19.170906684999995 1.1245579718000001 -0.436936
34.305193021000001 13.052679635200002 4.8110628499000008 -0.191309
35.170541589999999 13.057773593200000 5.4896670540999990 0.100981
34.059881481300003 14.069515509700002 4.4902468195000003 -0.059197
33.461744614800004 12.662451312800000 5.4030432873000009 0.073512
34.537395655499999 12.116068060300002 3.6539399978999998 0.726647
34.241950995300002 12.541519231100001 2.3465563321999992 -0.521336
33.940290389600001 13.577824174599998 2.2175124055999995 0.069263
34.174387375999999 11.711266836499998 1.2136000228000010 0.582855
34.213619904400005 6.5386313519999986 6.5144011703000011 -0.047129
33.754015374300003 7.2456233866999975 7.2231268985000003 -0.030449
33.750596382500007 5.5544845089000008 6.6469403256000010 0.007171
35.282753479800007 6.4815606861999990 6.7591990223999989 -0.019840
34.054342445099998 7.0724474110000015 5.1177656455000005 0.577507
33.214290347100004 6.3867227058999978 4.2190336887000006 -0.547811
32.709773892199998 5.4968819773000002 4.5868115281000010 0.067537
32.891404113500002 6.8265509396999997 2.9261074259000002 0.602539
31.796728454400007 6.1099221888999979 2.1686057263999992 -0.186372
32.014066742999994 6.1024514702999966 1.0931494275999996 0.061603
31.664540858800002 5.0803291347999995 2.5189179620999993 0.047866
36.795102137800001 4.5740478374999993 3.4097280169000017 -0.141392
36.079537266900012 4.5159129599000005 4.2433536001999999 0.013149
36.752158942800008 3.6347276116000016 2.8472917293000006 -0.062655
37.792420205599996 4.6855587183000020 3.8537783730000004 0.084428
36.472361064899999 5.7922540119000008 2.5752601004000000 0.618314
36.082963706800001 5.6148577887999993 1.2316472538000003 -0.467900
36.060020503600001 4.5992382708999990 0.84825131519999986 0.108855
35.767234118600001 6.6503849994999991 0.33823823590000113 0.473759
35.514958743300006 8.9757117688999983 2.7464495798000002 1.878521
37.422786547500003 10.299102864700004 4.7162442018000004 0.242055
37.220161035100013 10.546546500000000 0.79510019110000030 0.292359
37.343812443899999 8.8647426269000000 5.1987834642000008 0.189078
38.169793261000002 10.211347650700001 2.0385554527999998 0.166345
34.978170040499997 10.944628013799999 3.9558519660999996 -0.745971
34.404645514500004 10.441223450800001 1.2159026985000003 -0.547088
34.683235935299997 8.1607908581999986 4.8451070621000003 -0.534239
33.437692103600007 7.8350029693999996 2.3395907529000000 -0.636534
36.570034506400006 6.9307665836999997 3.1502025534000007 -0.713332
35.739985909399998 7.9058059901999966 0.63857025040000015 -0.531557
37.294561636899999 9.3843622870000019 4.3531761530000015 -0.400714
37.227738255900000 10.120617516699999 1.6923363508000013 -0.641788
33.353751430100004 12.316308400099999 10.804469582499999 -0.163131
32.311252727300001 12.008680129100000 10.621071433300001 0.097435
33.393152435600001 13.411150253700001 10.807277071600002 0.042905
33.980335076300001 11.924410418900003 9.9916483148000008 -0.052879
35.072889242500004 6.3046078993999997 9.8149357965000021 -0.091623
35.829096363399998 6.7380998268000010 9.1451784986000000 -0.000599
35.036622012900004 5.2211632471999998 9.6590848726000011 0.006478
34.108456402000002 6.7466672565999986 9.5326723435999998 0.055526
41.247874232900010 6.6402733298999994 2.3115482902000011 0.107805
36.085519662000003 0.51572971319999783 1.7294444953999994 -0.112765
35.446750802500006 0.92183149760000049 2.5229863823000009 -0.018281
35.487001999300006 -0.21905383579999976 1.1724848530999996 -0.074834
36.350809714800000 1.3358398680000019 1.0485598706000012 0.039469
37.336894191200010 -0.12540629419999927 2.3148154381000001 0.414738
38.006994352800007 -0.50271794049999996 1.5319261219999998 -0.118060
38.116405275699996 0.82457604340000112 3.0730670488000005 -0.337719
37.673423071100004 0.96351263779999863 3.9652401188000002 0.222551
37.204387888900008 18.600540672299996 2.9598650338000003 -0.044745
31.385261674500001 10.427823205599996 3.7047488794000003 -0.057595
31.984001912000004 10.822098901499999 2.8742310202000017 -0.050155
32.023417963300005 9.7328702267999994 4.2694898886999999 -0.068600
41.521943600999997 11.263770677400002 4.3647143708999989 0.036274
40.542283603500003 9.7210662802000041 3.1916791355999994 0.368513
39.914104714099999 9.3568268574999998 4.0139842885000006 -0.071168
40.820381075500002 8.8513215573000004 2.5777274310999996 -0.079978
39.701340315900005 10.607669485900002 2.4195235487000009 -0.357258
40.120359072900001 10.746619787100000 1.5147321581999988 0.307100
35.633808149300002 1.0059837983000011 7.8801576587000008 0.030508
36.589902176099997 19.121812984799998 9.2607912933000005 -0.005505
37.201575926100006 18.611264378100000 8.5067567957999977 -0.063478
37.239262431299998 19.832986764200001 9.7912076848999998 -0.044762
36.239951572900004 18.381273076400003 9.9944994989000016 0.034823
35.425034012699996 19.849523401100001 8.6176645837999999 0.233762
34.784704575500001 20.354812788600000 9.3531660678000001 -0.098839
34.582243954299997 18.926522992100001 7.8458164370000025 -0.088534
34.368011097500002 18.183259158500000 8.4388645100000002 0.176003
31.036262391300003 8.4387051635000017 6.3819947118000009 0.024880
32.027904611000004 9.8707651802999976 7.6726587646000022 0.311521
32.690488201500003 10.266872595700004 6.8938124048000011 -0.054902
31.767617156800004 10.702233818799998 8.3434243362000018 -0.036678
32.823294433299992 8.9000989342000025 8.4017817052999995 -0.292739
32.425908187600001 8.7818372263000022 9.3083283092000002 0.220125
41.179731270800005 9.2400634366999981 7.0858862531999991 -0.025729
40.545059989899997 8.8134302738000017 7.8724052630000010 -0.058550
40.579400913500010 9.9893471969000007 6.5500849848000007 -0.075453
37.601984215400002 1.1241102053999981 6.2214228399999998 0.291588
36.533526289499996 0.16668369399999888 5.5079256171999988 0.250315
36.950023612500004 1.0704939482999980 5.4857375050000012 -0.536346
41.374535582400000 10.141487774100002 -9.3229211300000531E-002 0.261871
40.791462968700003 10.928652115099998 7.2041442999996909E-003 -0.613782
39.850730002500001 11.015857665500000 10.104418211100002 0.304813
35.081166907000004 18.222374309399999 4.6687192626000007 0.291712
35.205779189800005 18.435163745699995 6.2241066620000005 0.048118
35.733231971400002 18.277673575899996 5.4089103766000006 -0.420282
32.611929001399993 8.3381915594000002 0.82387163370000027 0.232926
32.804570943200005 9.6390640966000003 11.198357740400002 0.277354
32.073314794399998 8.9926254240999999 10.981788880000000 -0.464338
41.872890084500000 5.2229233139000000 8.7909525714000001 -0.120611
41.178078340899994 5.2929485693000018 9.6412233945000025 0.006347
41.829756916600005 6.1585525661999991 8.2224124633000013 -0.074992
42.880062600099997 5.0973348626999986 9.2089417690000026 0.079269
41.508530640700002 4.0041799645999996 7.9709589805999999 0.595078
42.348186823300011 0.97807991740000066 10.588008893400000 0.289965
41.600880692500006 2.8707454010999984 8.5566443361999998 -0.678720
42.302980140299994 0.42070581200000046 9.7714935701000005 -0.514548
42.522049400700006 19.096984825000000 10.185871459200003 0.174268
42.399711837200002 18.789317760199999 6.2140211060999997 0.297164
43.370938653800003 19.328651451100001 7.3618929505000006 0.140159
42.422927744200003 19.253588688400001 7.0990777173000001 -0.582662
49.969615915300004 3.1814556671000020 1.0730975684999993 -0.081146
49.491933127999999 2.4509138629999985 1.7474150838999993 -0.008168
49.487861919300009 4.1551899223000017 1.2185923754999997 -0.006723
51.027245114900005 3.2421905687999986 1.3618784425000008 -0.005059
49.498385469200009 2.7067283255999994 10.557209095200001 0.609203
48.657301988999997 3.3888643775000014 9.6587072519999992 -0.563816
48.146756235900000 4.2771330526000000 10.022569947100001 0.074160
48.331516089399997 2.9285326218999996 8.3698798782000008 0.589315
47.261584227699998 3.6608906904999987 7.5913458379000005 -0.161847
47.433192989000013 3.5574260220999996 6.5142630344000017 0.041632
47.220599330000013 4.7195807310999998 7.8717905650000004 0.047891
46.274313468899997 3.2241223020000009 7.8059603663000008 0.049817
51.494442389899994 4.1822548898000020 6.6373561440000000 -0.495889
51.479767625800008 5.1968699908999980 6.2509770534000006 0.135468
51.137565983700000 3.1505319714000017 5.7523376293999995 0.509854
50.793180296900005 3.5097538160000017 4.3318696633000009 -0.115069
51.558898347800010 3.0938274592000017 3.6613683084999997 -0.000122
50.731171280299996 4.5925578581999984 4.1803843125000011 -0.011625
49.840890523400006 3.0414655230000016 4.0515571347000003 0.107045
50.924130031200001 0.82656480349999850 8.1580328096999999 1.885780
50.179186964000003 1.6533048784999986 10.265217725099999 -0.562593
48.857729449600001 1.8893652007999988 7.8263498453000002 -0.619336
51.089248669400007 1.8986545324000010 6.0564432543000013 -0.559425
49.765147778299998 16.378907033000001 10.275664314500000 -0.168608
50.645036153499994 16.352351229300005 10.933925548200000 0.071091
49.480213014600004 15.365353560999999 9.9775752034000007 -0.060473
48.950850913600007 16.805773136399999 10.883052280699999 0.089285
50.009463235500000 17.285738876800004 9.0964013083000008 0.615816
49.678517819100001 16.858387818099999 7.8053601827000012 -0.466136
49.321214805200007 15.839242413600003 7.6830124289999997 0.066731
49.704524458700007 17.695444005800002 6.6633517032000009 0.627622
49.287811557200001 17.133093405699999 5.3293630253000011 -0.268414
48.248117646600001 17.439640031200000 5.1370159695999993 0.107933
49.335024529400002 16.038478187500001 5.3111348062999992 0.060598
49.924743003100005 17.552620421000000 4.5407635084000022 0.002739
50.504640066600004 18.446169609199998 9.3756467247999993 -0.689506
50.015568069000004 18.933352716300000 6.7001905466000009 -0.581259
41.732127040100004 12.871141687100002 8.5620747850000001 0.077111
49.674195930300009 7.4522719800999981 0.14088184459999886 -0.280151
50.602696725000001 7.9765586989000008 0.41141822749999896 0.076392
49.866716770600007 6.3737194712999985 0.12418522680000060 0.050143
48.929393722000000 7.6904016253000007 0.91267199799999899 0.035096
48.069545012200010 13.273029660900002 1.0722486464999992 -0.106825
47.335323781600010 12.843432551899999 1.7673152356999999 0.004162
48.137870506100001 14.353152157899999 1.2388662417000014 -0.003783
49.035114748100007 12.805405772400000 1.3070601796999999 0.101346
48.817735939700007 6.5828764373999986 6.1257278712000005 -0.138151
47.945933781200004 6.5222437689999984 5.4588412579999996 0.087765
49.118207053499994 5.5839519064999994 6.4559123461000008 -0.092769
49.632959272900003 7.0095001640000012 5.5195935741000000 0.074617
48.541558520400002 7.5205309417000006 7.2729183731999996 0.679077
48.879401564699997 7.1423504167000020 8.5802176489000015 -0.562411
49.277142189099997 6.1406132540999998 8.7214756676000000 0.119135
48.829290092299999 7.9941664724999972 9.7096669750999993 0.655678
48.830139518999999 13.004682123600004 4.3763246750000020 -0.074962
49.238992869800001 12.259845222399997 3.6746925202999998 -0.011327
49.366102006099993 13.950459267199999 4.2381494278999998 -0.004478
47.770829567100009 13.143214705700002 4.1211115215999987 -0.012416
48.934478874100002 12.477664658800000 5.7813436190000012 0.597387
49.787500331399997 13.127663149700002 6.6920797622000014 -0.560036
50.332973697500002 13.996740697900000 6.3328397625000008 0.084707
50.076519228700008 12.673445557200003 7.9909972416000024 0.600212
51.177613660600002 13.373863573800000 8.7560363464000019 -0.204782
50.993479631400000 13.319392848400001 9.8344938888000026 0.058359
51.277578858699997 14.417687040799999 8.4365168436000015 0.062448
46.346979760699995 15.092206689399999 7.5058022855000006 -0.145930
47.028633508200002 15.098196936900003 6.6426764916999987 0.009790
46.495094365600004 16.024908717700001 8.0616861927999999 -0.040931
45.326481021900001 15.056100620700002 7.1031560192999992 0.089615
46.613321654500012 13.854997520600000 8.3363662522000013 0.604190
47.032801140099998 14.004934681799998 9.6727515485000009 -0.479102
47.131405634600000 15.015897587200000 10.056366405000000 0.098869
47.309286950400001 12.948855599100000 10.560784316700000 0.476709
47.413300855399996 10.614677655100001 8.1553108040000009 1.869451
45.493845795100007 9.2901252778999996 6.1925884161000013 0.271082
45.739114877300004 8.9983614555000013 10.086682824900002 0.277550
45.612014939299996 10.712870924599999 5.6933650115000001 0.268175
44.776997821000002 9.3157558259999984 8.8363897668000018 0.189493
48.023539431800003 8.6581874679999995 6.9480924148999987 -0.690687
48.443161532500000 9.2113371637999979 9.6867171445999993 -0.579538
48.241973762800001 11.428908903900002 6.0543458018000020 -0.548136
49.492789939900000 11.678087230200001 8.5597265467000021 -0.616552
46.442140961699998 12.729952571199998 7.7541596904999999 -0.686816
47.258186436900004 11.697176191200002 10.261957344200001 -0.501958
45.629788271600013 10.205934550900000 6.5471961695000020 -0.526815
45.694358728699996 9.4696661051000000 9.2117482150000001 -0.618483
43.763665320100003 3.2188649368999989 0.67524800600000046 -0.220838
42.888743472100010 3.2788908017000007 1.2155155800000025E-002 0.079661
44.069724431200008 4.2188488380999987 0.99800864559999947 -0.073152
44.576439413700001 2.7878897361999995 6.9076360599999984E-002 0.131867
43.492487059400005 2.2903967090999995 1.8321801536000009 0.695524
43.811920338699998 2.6844766266000009 3.1361088341999994 -0.532983
44.180496374099995 3.6960638046000009 3.2830236588000008 0.101264
43.795759325900001 1.8186541553000011 4.2550161356000009 0.603742
44.239147753600001 2.3578642382999999 5.5908170912000017 -0.214103
45.249483604500007 1.9710631855999992 5.7993770401000004 0.079382
44.278188627900001 3.4530034546000006 5.5992506628999994 0.046927
43.555849444800003 2.0081364786000009 6.3748832857000002 -0.004859
42.991550695200004 1.1418404979000019 1.5235392234999989 -0.724660
43.482515360500003 0.57969375510000110 4.2023781543000016 -0.549210
43.978227843300004 16.883463165599995 0.28462728190000014 0.607709
44.855625875599998 16.225544721100000 1.1599370858000009 -0.559776
45.399456869500007 15.366938141200000 0.77255886679999974 0.076084
45.155512687400005 16.648355265800003 2.4720844477999999 0.607195
46.272381675500007 15.938252097499999 3.2033081260000000 -0.130032
46.119862590300009 15.988362596500002 4.2864932612999995 -0.001238
46.363230039599998 14.896341589899999 2.8769238518000018 0.050117
47.229729847899996 16.437758628000001 2.9871905509000016 0.062503
41.991777468100004 15.399823968000003 4.2488583232999995 -0.511677
42.021345124900009 14.385177010399996 4.6340675586000000 0.131545
42.315033564100005 16.438598526700002 5.1368272558999992 0.512426
42.663208744899997 16.070455959800000 6.5561079850999988 -0.104796
41.914391537800007 16.497517934099999 7.2372740295000009 -0.057285
42.711377041400006 14.986751990699998 6.7085376501000020 0.003532
43.634092717099996 16.514439525800000 6.8107278230999997 0.070051
42.525068211499999 18.767120884299995 2.6983062500000004 1.882740
43.309393372000002 17.943456159500002 0.56544092300000048 -0.541922
44.564745386900000 17.616809973600002 3.0716260924000012 -0.639776
42.332868915900008 17.693556480200002 4.8456797849000006 -0.505081
43.404353289900008 16.325943594300000 9.8051423319000026 -0.150632
43.121693606800008 17.117960209200003 9.1005346097000004 0.074790
44.272056030700000 15.762560442199996 9.4405735314000001 0.002516
42.547846509899998 15.632800740299997 9.8315817925000015 0.034020
50.889661854600007 0.50907425379999938 0.74784725490000037 0.242566
51.085852546000005 0.79695721849999812 4.6724172259000012 0.304377
50.118796652999997 0.43113002200000144 3.4623426262999990 0.190123
51.060964149500002 0.33578867800000012 3.7918094817999997 -0.669900
51.634814009200007 14.359579071500001 2.0885268181999996 -0.144502
52.338250963300005 14.281973119800000 1.2464747371000011 0.011374
51.669424976099997 13.423843591200001 2.6571361186999995 -0.070058
50.633467631900004 14.484699945100001 1.6576789423999996 0.085168
51.988286237399997 15.576248738100002 2.9133122972000005 0.635761
51.096837792999999 18.652713193200000 0.27824548480000044 0.253333
51.897010676599997 16.714974019700005 2.3385984901000012 -0.709421
51.121688425000002 19.170906684999995 1.1245579718000001 -0.436936
44.710640732000002 13.052679635200002 4.8110628499000008 -0.191309
45.575989301000000 13.057773593200000 5.4896670540999990 0.100981
44.465329192300004 14.069515509700002 4.4902468195000003 -0.059197
43.867192325800005 12.662451312800000 5.4030432873000009 0.073512
44.942843366500000 12.116068060300002 3.6539399978999998 0.726647
44.647398706300002 12.541519231100001 2.3465563321999992 -0.521336
44.345738100600002 13.577824174599998 2.2175124055999995 0.069263
44.579835086999999 11.711266836499998 1.2136000228000010 0.582855
44.619067615400006 6.5386313519999986 6.5144011703000011 -0.047129
44.159463085300004 7.2456233866999975 7.2231268985000003 -0.030449
44.156044093500007 5.5544845089000008 6.6469403256000010 0.007171
45.688201190800008 6.4815606861999990 6.7591990223999989 -0.019840
44.459790156099999 7.0724474110000015 5.1177656455000005 0.577507
43.619738058100005 6.3867227058999978 4.2190336887000006 -0.547811
43.115221603199998 5.4968819773000002 4.5868115281000010 0.067537
43.296851824500003 6.8265509396999997 2.9261074259000002 0.602539
42.202176165400004 6.1099221888999979 2.1686057263999992 -0.186372
42.419514453999994 6.1024514702999966 1.0931494275999996 0.061603
42.069988569800003 5.0803291347999995 2.5189179620999993 0.047866
47.200549848800001 4.5740478374999993 3.4097280169000017 -0.141392
46.484984977900012 4.5159129599000005 4.2433536001999999 0.013149
47.157606653800009 3.6347276116000016 2.8472917293000006 -0.062655
48.197867916599996 4.6855587183000020 3.8537783730000004 0.084428
46.877808775900000 5.7922540119000008 2.5752601004000000 0.618314
46.488411417800002 5.6148577887999993 1.2316472538000003 -0.467900
46.465468214600001 4.5992382708999990 0.84825131519999986 0.108855
46.172681829600002 6.6503849994999991 0.33823823590000113 0.473759
45.920406454300007 8.9757117688999983 2.7464495798000002 1.878521
47.828234258500004 10.299102864700004 4.7162442018000004 0.242055
47.625608746100013 10.546546500000000 0.79510019110000030 0.292359
47.749260154900000 8.8647426269000000 5.1987834642000008 0.189078
48.575240972000003 10.211347650700001 2.0385554527999998 0.166345
45.383617751499997 10.944628013799999 3.9558519660999996 -0.745971
44.810093225500005 10.441223450800001 1.2159026985000003 -0.547088
45.088683646299998 8.1607908581999986 4.8451070621000003 -0.534239
43.843139814600008 7.8350029693999996 2.3395907529000000 -0.636534
46.975482217400007 6.9307665836999997 3.1502025534000007 -0.713332
46.145433620399999 7.9058059901999966 0.63857025040000015 -0.531557
47.700009347900000 9.3843622870000019 4.3531761530000015 -0.400714
47.633185966900001 10.120617516699999 1.6923363508000013 -0.641788
43.759199141100005 12.316308400099999 10.804469582499999 -0.163131
42.716700438300002 12.008680129100000 10.621071433300001 0.097435
43.798600146600002 13.411150253700001 10.807277071600002 0.042905
44.385782787300002 11.924410418900003 9.9916483148000008 -0.052879
45.478336953500005 6.3046078993999997 9.8149357965000021 -0.091623
46.234544074399999 6.7380998268000010 9.1451784986000000 -0.000599
45.442069723900005 5.2211632471999998 9.6590848726000011 0.006478
44.513904113000002 6.7466672565999986 9.5326723435999998 0.055526
51.653321943900011 6.6402733298999994 2.3115482902000011 0.107805
46.490967373000004 0.51572971319999783 1.7294444953999994 -0.112765
45.852198513500007 0.92183149760000049 2.5229863823000009 -0.018281
45.892449710300006 -0.21905383579999976 1.1724848530999996 -0.074834
46.756257425800001 1.3358398680000019 1.0485598706000012 0.039469
47.742341902200010 -0.12540629419999927 2.3148154381000001 0.414738
48.412442063800007 -0.50271794049999996 1.5319261219999998 -0.118060
48.521852986699997 0.82457604340000112 3.0730670488000005 -0.337719
48.078870782100005 0.96351263779999863 3.9652401188000002 0.222551
47.609835599900009 18.600540672299996 2.9598650338000003 -0.044745
41.790709385500008 10.427823205599996 3.7047488794000003 -0.057595
42.389449623000004 10.822098901499999 2.8742310202000017 -0.050155
42.428865674300006 9.7328702267999994 4.2694898886999999 -0.068600
51.927391311999997 11.263770677400002 4.3647143708999989 0.036274
50.947731314500004 9.7210662802000041 3.1916791355999994 0.368513
50.319552425099999 9.3568268574999998 4.0139842885000006 -0.071168
51.225828786500003 8.8513215573000004 2.5777274310999996 -0.079978
50.106788026900006 10.607669485900002 2.4195235487000009 -0.357258
50.525806783900002 10.746619787100000 1.5147321581999988 0.307100
46.039255860300003 1.0059837983000011 7.8801576587000008 0.030508
46.995349887099998 19.121812984799998 9.2607912933000005 -0.005505
47.607023637100006 18.611264378100000 8.5067567957999977 -0.063478
47.644710142299999 19.832986764200001 9.7912076848999998 -0.044762
46.645399283900005 18.381273076400003 9.9944994989000016 0.034823
45.830481723699997 19.849523401100001 8.6176645837999999 0.233762
45.190152286500002 20.354812788600000 9.3531660678000001 -0.098839
44.987691665299998 18.926522992100001 7.8458164370000025 -0.088534
44.773458808500003 18.183259158500000 8.4388645100000002 0.176003
41.441710102300000 8.4387051635000017 6.3819947118000009 0.024880
42.433352322000005 9.8707651802999976 7.6726587646000022 0.311521
43.095935912500003 10.266872595700004 6.8938124048000011 -0.054902
42.173064867800008 10.702233818799998 8.3434243362000018 -0.036678
43.228742144299993 8.9000989342000025 8.4017817052999995 -0.292739
42.831355898600002 8.7818372263000022 9.3083283092000002 0.220125
51.585178981800006 9.2400634366999981 7.0858862531999991 -0.025729
50.950507700899998 8.8134302738000017 7.8724052630000010 -0.058550
50.984848624500010 9.9893471969000007 6.5500849848000007 -0.075453
48.007431926400002 1.1241102053999981 6.2214228399999998 0.291588
46.938974000499996 0.16668369399999888 5.5079256171999988 0.250315
47.355471323500005 1.0704939482999980 5.4857375050000012 -0.536346
51.779983293400001 10.141487774100002 -9.3229211300000531E-002 0.261871
51.196910679700004 10.928652115099998 7.2041442999996909E-003 -0.613782
50.256177713500001 11.015857665500000 10.104418211100002 0.304813
45.486614618000004 18.222374309399999 4.6687192626000007 0.291712
45.611226900800006 18.435163745699995 6.2241066620000005 0.048118
46.138679682400003 18.277673575899996 5.4089103766000006 -0.420282
43.017376712399994 8.3381915594000002 0.82387163370000027 0.232926
43.210018654200006 9.6390640966000003 11.198357740400002 0.277354
42.478762505399999 8.9926254240999999 10.981788880000000 -0.464338
52.278337795500001 5.2229233139000000 8.7909525714000001 -0.120611
51.583526051899995 5.2929485693000018 9.6412233945000025 0.006347
52.235204627600005 6.1585525661999991 8.2224124633000013 -0.074992
53.285510311099998 5.0973348626999986 9.2089417690000026 0.079269
51.913978351700003 4.0041799645999996 7.9709589805999999 0.595078
52.753634534300012 0.97807991740000066 10.588008893400000 0.289965
52.006328403500007 2.8707454010999984 8.5566443361999998 -0.678720
52.708427851299994 0.42070581200000046 9.7714935701000005 -0.514548
52.927497111700006 19.096984825000000 10.185871459200003 0.174268
52.805159548200002 18.789317760199999 6.2140211060999997 0.297164
53.776386364800004 19.328651451100001 7.3618929505000006 0.140159
52.828375455200003 19.253588688400001 7.0990777173000001 -0.582662
60.375063626300005 3.1814556671000020 1.0730975684999993 -0.081146
59.897380839000000 2.4509138629999985 1.7474150838999993 -0.008168
59.893309630300010 4.1551899223000017 1.2185923754999997 -0.006723
61.432692825900006 3.2421905687999986 1.3618784425000008 -0.005059
59.903833180200010 2.7067283255999994 10.557209095200001 0.609203
59.062749699999998 3.3888643775000014 9.6587072519999992 -0.563816
58.552203946900008 4.2771330526000000 10.022569947100001 0.074160
58.736963800399998 2.9285326218999996 8.3698798782000008 0.589315
57.667031938699999 3.6608906904999987 7.5913458379000005 -0.161847
57.838640700000013 3.5574260220999996 6.5142630344000017 0.041632
57.626047041000014 4.7195807310999998 7.8717905650000004 0.047891
56.679761179899998 3.2241223020000009 7.8059603663000008 0.049817
61.899890100899995 4.1822548898000020 6.6373561440000000 -0.495889
61.885215336800009 5.1968699908999980 6.2509770534000006 0.135468
61.543013694700001 3.1505319714000017 5.7523376293999995 0.509854
61.198628007900005 3.5097538160000017 4.3318696633000009 -0.115069
61.964346058800011 3.0938274592000017 3.6613683084999997 -0.000122
61.136618991299997 4.5925578581999984 4.1803843125000011 -0.011625
60.246338234400007 3.0414655230000016 4.0515571347000003 0.107045
61.329577742200001 0.82656480349999850 8.1580328096999999 1.885780
60.584634675000004 1.6533048784999986 10.265217725099999 -0.562593
59.263177160600002 1.8893652007999988 7.8263498453000002 -0.619336
61.494696380400008 1.8986545324000010 6.0564432543000013 -0.559425
60.170595489299998 16.378907033000001 10.275664314500000 -0.168608
61.050483864499995 16.352351229300005 10.933925548200000 0.071091
59.885660725600005 15.365353560999999 9.9775752034000007 -0.060473
59.356298624600008 16.805773136399999 10.883052280699999 0.089285
60.414910946500001 17.285738876800004 9.0964013083000008 0.615816
60.083965530100002 16.858387818099999 7.8053601827000012 -0.466136
59.726662516200008 15.839242413600003 7.6830124289999997 0.066731
60.109972169700008 17.695444005800002 6.6633517032000009 0.627622
59.693259268200002 17.133093405699999 5.3293630253000011 -0.268414
58.653565357600002 17.439640031200000 5.1370159695999993 0.107933
59.740472240400003 16.038478187500001 5.3111348062999992 0.060598
60.330190714100006 17.552620421000000 4.5407635084000022 0.002739
60.910087777600005 18.446169609199998 9.3756467247999993 -0.689506
60.421015780000005 18.933352716300000 6.7001905466000009 -0.581259
52.137574751100004 12.871141687100002 8.5620747850000001 0.077111
60.079643641300009 7.4522719800999981 0.14088184459999886 -0.280151
61.008144436000002 7.9765586989000008 0.41141822749999896 0.076392
60.272164481600008 6.3737194712999985 0.12418522680000060 0.050143
59.334841433000001 7.6904016253000007 0.91267199799999899 0.035096
58.474992723200010 13.273029660900002 1.0722486464999992 -0.106825
57.740771492600011 12.843432551899999 1.7673152356999999 0.004162
58.543318217100001 14.353152157899999 1.2388662417000014 -0.003783
59.440562459100008 12.805405772400000 1.3070601796999999 0.101346
59.223183650700008 6.5828764373999986 6.1257278712000005 -0.138151
58.351381492200005 6.5222437689999984 5.4588412579999996 0.087765
59.523654764499994 5.5839519064999994 6.4559123461000008 -0.092769
60.038406983900003 7.0095001640000012 5.5195935741000000 0.074617
58.947006231400003 7.5205309417000006 7.2729183731999996 0.679077
59.284849275699997 7.1423504167000020 8.5802176489000015 -0.562411
59.682589900099998 6.1406132540999998 8.7214756676000000 0.119135
59.234737803300000 7.9941664724999972 9.7096669750999993 0.655678
59.235587230000000 13.004682123600004 4.3763246750000020 -0.074962
59.644440580800001 12.259845222399997 3.6746925202999998 -0.011327
59.771549717099994 13.950459267199999 4.2381494278999998 -0.004478
58.176277278100009 13.143214705700002 4.1211115215999987 -0.012416
59.339926585100002 12.477664658800000 5.7813436190000012 0.597387
60.192948042399998 13.127663149700002 6.6920797622000014 -0.560036
60.738421408500002 13.996740697900000 6.3328397625000008 0.084707
60.481966939700008 12.673445557200003 7.9909972416000024 0.600212
61.583061371600003 13.373863573800000 8.7560363464000019 -0.204782
61.398927342400000 13.319392848400001 9.8344938888000026 0.058359
61.683026569699997 14.417687040799999 8.4365168436000015 0.062448
56.752427471699995 15.092206689399999 7.5058022855000006 -0.145930
57.434081219200003 15.098196936900003 6.6426764916999987 0.009790
56.900542076600004 16.024908717700001 8.0616861927999999 -0.040931
55.731928732900002 15.056100620700002 7.1031560192999992 0.089615
57.018769365500013 13.854997520600000 8.3363662522000013 0.604190
57.438248851099999 14.004934681799998 9.6727515485000009 -0.479102
57.536853345600001 15.015897587200000 10.056366405000000 0.098869
57.714734661400001 12.948855599100000 10.560784316700000 0.476709
57.818748566399996 10.614677655100001 8.1553108040000009 1.869451
55.899293506100008 9.2901252778999996 6.1925884161000013 0.271082
56.144562588300005 8.9983614555000013 10.086682824900002 0.277550
56.017462650299997 10.712870924599999 5.6933650115000001 0.268175
55.182445532000003 9.3157558259999984 8.8363897668000018 0.189493
58.428987142800004 8.6581874679999995 6.9480924148999987 -0.690687
58.848609243500000 9.2113371637999979 9.6867171445999993 -0.579538
58.647421473800001 11.428908903900002 6.0543458018000020 -0.548136
59.898237650900001 11.678087230200001 8.5597265467000021 -0.616552
56.847588672699999 12.729952571199998 7.7541596904999999 -0.686816
57.663634147900005 11.697176191200002 10.261957344200001 -0.501958
56.035235982600014 10.205934550900000 6.5471961695000020 -0.526815
56.099806439699996 9.4696661051000000 9.2117482150000001 -0.618483
54.169113031100004 3.2188649368999989 0.67524800600000046 -0.220838
53.294191183100011 3.2788908017000007 1.2155155800000025E-002 0.079661
54.475172142200009 4.2188488380999987 0.99800864559999947 -0.073152
54.981887124700002 2.7878897361999995 6.9076360599999984E-002 0.131867
53.897934770400006 2.2903967090999995 1.8321801536000009 0.695524
54.217368049699999 2.6844766266000009 3.1361088341999994 -0.532983
54.585944085099996 3.6960638046000009 3.2830236588000008 0.101264
54.201207036900001 1.8186541553000011 4.2550161356000009 0.603742
54.644595464600002 2.3578642382999999 5.5908170912000017 -0.214103
55.654931315500008 1.9710631855999992 5.7993770401000004 0.079382
54.683636338900001 3.4530034546000006 5.5992506628999994 0.046927
53.961297155800004 2.0081364786000009 6.3748832857000002 -0.004859
53.396998406200005 1.1418404979000019 1.5235392234999989 -0.724660
53.887963071500003 0.57969375510000110 4.2023781543000016 -0.549210
54.383675554300005 16.883463165599995 0.28462728190000014 0.607709
55.261073586599998 16.225544721100000 1.1599370858000009 -0.559776
55.804904580500008 15.366938141200000 0.77255886679999974 0.076084
55.560960398400006 16.648355265800003 2.4720844477999999 0.607195
56.677829386500008 15.938252097499999 3.2033081260000000 -0.130032
56.525310301300010 15.988362596500002 4.2864932612999995 -0.001238
56.768677750599998 14.896341589899999 2.8769238518000018 0.050117
57.635177558899997 16.437758628000001 2.9871905509000016 0.062503
52.397225179100005 15.399823968000003 4.2488583232999995 -0.511677
52.426792835900002 14.385177010399996 4.6340675586000000 0.131545
52.720481275100006 16.438598526700002 5.1368272558999992 0.512426
53.068656455899998 16.070455959800000 6.5561079850999988 -0.104796
52.319839248800008 16.497517934099999 7.2372740295000009 -0.057285
53.116824752400007 14.986751990699998 6.7085376501000020 0.003532
54.039540428099997 16.514439525800000 6.8107278230999997 0.070051
52.930515922500000 18.767120884299995 2.6983062500000004 1.882740
53.714841083000003 17.943456159500002 0.56544092300000048 -0.541922
54.970193097900001 17.616809973600002 3.0716260924000012 -0.639776
52.738316626900009 17.693556480200002 4.8456797849000006 -0.505081
53.809801000900009 16.325943594300000 9.8051423319000026 -0.150632
53.527141317800009 17.117960209200003 9.1005346097000004 0.074790
54.677503741700001 15.762560442199996 9.4405735314000001 0.002516
52.953294220899998 15.632800740299997 9.8315817925000015 0.034020
61.295109565600008 0.50907425379999938 0.74784725490000037 0.242566
61.491300257000006 0.79695721849999812 4.6724172259000012 0.304377
60.524244363999998 0.43113002200000144 3.4623426262999990 0.190123
61.466411860500003 0.33578867800000012 3.7918094817999997 -0.669900
62.040261720200007 14.359579071500001 2.0885268181999996 -0.144502
62.743698674300006 14.281973119800000 1.2464747371000011 0.011374
62.074872687099997 13.423843591200001 2.6571361186999995 -0.070058
61.038915342900005 14.484699945100001 1.6576789423999996 0.085168
62.393733948399998 15.576248738100002 2.9133122972000005 0.635761
61.502285504000000 18.652713193200000 0.27824548480000044 0.253333
62.302458387599998 16.714974019700005 2.3385984901000012 -0.709421
61.527136136000003 19.170906684999995 1.1245579718000001 -0.436936
55.116088443000002 13.052679635200002 4.8110628499000008 -0.191309
55.981437012000001 13.057773593200000 5.4896670540999990 0.100981
54.870776903300005 14.069515509700002 4.4902468195000003 -0.059197
54.272640036800006 12.662451312800000 5.4030432873000009 0.073512
55.348291077500001 12.116068060300002 3.6539399978999998 0.726647
55.052846417300003 12.541519231100001 2.3465563321999992 -0.521336
54.751185811600003 13.577824174599998 2.2175124055999995 0.069263
54.985282798000000 11.711266836499998 1.2136000228000010 0.582855
55.024515326400007 6.5386313519999986 6.5144011703000011 -0.047129
54.564910796300005 7.2456233866999975 7.2231268985000003 -0.030449
54.561491804500008 5.5544845089000008 6.6469403256000010 0.007171
56.093648901800009 6.4815606861999990 6.7591990223999989 -0.019840
54.865237867099999 7.0724474110000015 5.1177656455000005 0.577507
54.025185769100005 6.3867227058999978 4.2190336887000006 -0.547811
53.520669314199999 5.4968819773000002 4.5868115281000010 0.067537
53.702299535500003 6.8265509396999997 2.9261074259000002 0.602539
52.607623876400005 6.1099221888999979 2.1686057263999992 -0.186372
52.824962164999995 6.1024514702999966 1.0931494275999996 0.061603
52.475436280800004 5.0803291347999995 2.5189179620999993 0.047866
57.605997559800002 4.5740478374999993 3.4097280169000017 -0.141392
56.890432688900013 4.5159129599000005 4.2433536001999999 0.013149
57.563054364800010 3.6347276116000016 2.8472917293000006 -0.062655
58.603315627599997 4.6855587183000020 3.8537783730000004 0.084428
57.283256486900001 5.7922540119000008 2.5752601004000000 0.618314
56.893859128800003 5.6148577887999993 1.2316472538000003 -0.467900
56.870915925600002 4.5992382708999990 0.84825131519999986 0.108855
56.578129540600003 6.6503849994999991 0.33823823590000113 0.473759
56.325854165300008 8.9757117688999983 2.7464495798000002 1.878521
58.233681969500005 10.299102864700004 4.7162442018000004 0.242055
58.031056457100014 10.546546500000000 0.79510019110000030 0.292359
58.154707865900001 8.8647426269000000 5.1987834642000008 0.189078
58.980688683000004 10.211347650700001 2.0385554527999998 0.166345
55.789065462499998 10.944628013799999 3.9558519660999996 -0.745971
55.215540936500005 10.441223450800001 1.2159026985000003 -0.547088
55.494131357299999 8.1607908581999986 4.8451070621000003 -0.534239
54.248587525600009 7.8350029693999996 2.3395907529000000 -0.636534
57.380929928400008 6.9307665836999997 3.1502025534000007 -0.713332
56.550881331399999 7.9058059901999966 0.63857025040000015 -0.531557
58.105457058900001 9.3843622870000019 4.3531761530000015 -0.400714
58.038633677900002 10.120617516699999 1.6923363508000013 -0.641788
54.164646852100006 12.316308400099999 10.804469582499999 -0.163131
53.122148149300003 12.008680129100000 10.621071433300001 0.097435
54.204047857600003 13.411150253700001 10.807277071600002 0.042905
54.791230498300003 11.924410418900003 9.9916483148000008 -0.052879
55.883784664500006 6.3046078993999997 9.8149357965000021 -0.091623
56.639991785399999 6.7380998268000010 9.1451784986000000 -0.000599
55.847517434900006 5.2211632471999998 9.6590848726000011 0.006478
54.919351824000003 6.7466672565999986 9.5326723435999998 0.055526
62.058769654900011 6.6402733298999994 2.3115482902000011 0.107805
56.896415084000004 0.51572971319999783 1.7294444953999994 -0.112765
56.257646224500007 0.92183149760000049 2.5229863823000009 -0.018281
56.297897421300007 -0.21905383579999976 1.1724848530999996 -0.074834
57.161705136800002 1.3358398680000019 1.0485598706000012 0.039469
58.147789613200011 -0.12540629419999927 2.3148154381000001 0.414738
58.817889774800008 -0.50271794049999996 1.5319261219999998 -0.118060
58.927300697699998 0.82457604340000112 3.0730670488000005 -0.337719
58.484318493100005 0.96351263779999863 3.9652401188000002 0.222551
58.015283310900010 18.600540672299996 2.9598650338000003 -0.044745
52.196157096500009 10.427823205599996 3.7047488794000003 -0.057595
52.794897334000005 10.822098901499999 2.8742310202000017 -0.050155
52.834313385300007 9.7328702267999994 4.2694898886999999 -0.068600
62.332839022999998 11.263770677400002 4.3647143708999989 0.036274
61.353179025500005 9.7210662802000041 3.1916791355999994 0.368513
60.725000136100000 9.3568268574999998 4.0139842885000006 -0.071168
61.631276497500004 8.8513215573000004 2.5777274310999996 -0.079978
60.512235737900006 10.607669485900002 2.4195235487000009 -0.357258
60.931254494900003 10.746619787100000 1.5147321581999988 0.307100
56.444703571300003 1.0059837983000011 7.8801576587000008 0.030508
57.400797598099999 19.121812984799998 9.2607912933000005 -0.005505
58.012471348100007 18.611264378100000 8.5067567957999977 -0.063478
58.050157853300000 19.832986764200001 9.7912076848999998 -0.044762
57.050846994900006 18.381273076400003 9.9944994989000016 0.034823
56.235929434699997 19.849523401100001 8.6176645837999999 0.233762
55.595599997500003 20.354812788600000 9.3531660678000001 -0.098839
55.393139376299999 18.926522992100001 7.8458164370000025 -0.088534
55.178906519500003 18.183259158500000 8.4388645100000002 0.176003
51.847157813300001 8.4387051635000017 6.3819947118000009 0.024880
52.838800033000005 9.8707651802999976 7.6726587646000022 0.311521
53.501383623500004 10.266872595700004 6.8938124048000011 -0.054902
52.578512578800009 10.702233818799998 8.3434243362000018 -0.036678
53.634189855299994 8.9000989342000025 8.4017817052999995 -0.292739
53.236803609600003 8.7818372263000022 9.3083283092000002 0.220125
61.990626692800006 9.2400634366999981 7.0858862531999991 -0.025729
61.355955411899998 8.8134302738000017 7.8724052630000010 -0.058550
61.390296335500011 9.9893471969000007 6.5500849848000007 -0.075453
58.412879637400003 1.1241102053999981 6.2214228399999998 0.291588
57.344421711499997 0.16668369399999888 5.5079256171999988 0.250315
57.760919034500006 1.0704939482999980 5.4857375050000012 -0.536346
62.185431004400002 10.141487774100002 -9.3229211300000531E-002 0.261871
61.602358390700005 10.928652115099998 7.2041442999996909E-003 -0.613782
60.661625424500002 11.015857665500000 10.104418211100002 0.304813
55.892062329000005 18.222374309399999 4.6687192626000007 0.291712
56.016674611800006 18.435163745699995 6.2241066620000005 0.048118
56.544127393400004 18.277673575899996 5.4089103766000006 -0.420282
53.422824423399994 8.3381915594000002 0.82387163370000027 0.232926
53.615466365200007 9.6390640966000003 11.198357740400002 0.277354
52.884210216400000 8.9926254240999999 10.981788880000000 -0.464338
62.683785506500001 5.2229233139000000 8.7909525714000001 -0.120611
61.988973762899995 5.2929485693000018 9.6412233945000025 0.006347
62.640652338600006 6.1585525661999991 8.2224124633000013 -0.074992
63.690958022100006 5.0973348626999986 9.2089417690000026 0.079269
62.319426062700003 4.0041799645999996 7.9709589805999999 0.595078
63.159082245300013 0.97807991740000066 10.588008893400000 0.289965
62.411776114500007 2.8707454010999984 8.5566443361999998 -0.678720
63.113875562299995 0.42070581200000046 9.7714935701000005 -0.514548
63.332944822700007 19.096984825000000 10.185871459200003 0.174268
63.210607259200003 18.789317760199999 6.2140211060999997 0.297164
64.181834075800012 19.328651451100001 7.3618929505000006 0.140159
63.233823166200004 19.253588688400001 7.0990777173000001 -0.582662
70.780511337299984 3.1814556671000020 1.0730975684999993 -0.081146
70.302828550000015 2.4509138629999985 1.7474150838999993 -0.008168
70.298757341300018 4.1551899223000017 1.2185923754999997 -0.006723
71.838140536900013 3.2421905687999986 1.3618784425000008 -0.005059
70.309280891200018 2.7067283255999994 10.557209095200001 0.609203
69.468197410999991 3.3888643775000014 9.6587072519999992 -0.563816
68.957651657900001 4.2771330526000000 10.022569947100001 0.074160
69.142411511400013 2.9285326218999996 8.3698798782000008 0.589315
68.072479649700000 3.6608906904999987 7.5913458379000005 -0.161847
68.244088411000007 3.5574260220999996 6.5142630344000017 0.041632
68.031494752000000 4.7195807310999998 7.8717905650000004 0.047891
67.085208890899992 3.2241223020000009 7.8059603663000008 0.049817
72.305337811900003 4.1822548898000020 6.6373561440000000 -0.495889
72.290663047800010 5.1968699908999980 6.2509770534000006 0.135468
71.948461405700016 3.1505319714000017 5.7523376293999995 0.509854
71.604075718899992 3.5097538160000017 4.3318696633000009 -0.115069
72.369793769800012 3.0938274592000017 3.6613683084999997 -0.000122
71.542066702300005 4.5925578581999984 4.1803843125000011 -0.011625
70.651785945400007 3.0414655230000016 4.0515571347000003 0.107045
71.735025453200009 0.82656480349999850 8.1580328096999999 1.885780
70.990082386000012 1.6533048784999986 10.265217725099999 -0.562593
69.668624871600016 1.8893652007999988 7.8263498453000002 -0.619336
71.900144091400009 1.8986545324000010 6.0564432543000013 -0.559425
70.576043200299992 16.378907033000001 10.275664314500000 -0.168608
71.455931575500003 16.352351229300005 10.933925548200000 0.071091
70.291108436600013 15.365353560999999 9.9775752034000007 -0.060473
69.761746335600009 16.805773136399999 10.883052280699999 0.089285
70.820358657500009 17.285738876800004 9.0964013083000008 0.615816
70.489413241099996 16.858387818099999 7.8053601827000012 -0.466136
70.132110227200002 15.839242413600003 7.6830124289999997 0.066731
70.515419880700009 17.695444005800002 6.6633517032000009 0.627622
70.098706979200003 17.133093405699999 5.3293630253000011 -0.268414
69.059013068600009 17.439640031200000 5.1370159695999993 0.107933
70.145919951400003 16.038478187500001 5.3111348062999992 0.060598
70.735638425100007 17.552620421000000 4.5407635084000022 0.002739
71.315535488599991 18.446169609199998 9.3756467247999993 -0.689506
70.826463490999998 18.933352716300000 6.7001905466000009 -0.581259
62.543022462100005 12.871141687100002 8.5620747850000001 0.077111
70.485091352300017 7.4522719800999981 0.14088184459999886 -0.280151
71.413592146999989 7.9765586989000008 0.41141822749999896 0.076392
70.677612192600009 6.3737194712999985 0.12418522680000060 0.050143
69.740289144000016 7.6904016253000007 0.91267199799999899 0.035096
68.880440434200011 13.273029660900002 1.0722486464999992 -0.106825
68.146219203600012 12.843432551899999 1.7673152356999999 0.004162
68.948765928100016 14.353152157899999 1.2388662417000014 -0.003783
69.846010170100001 12.805405772400000 1.3070601796999999 0.101346
69.628631361700002 6.5828764373999986 6.1257278712000005 -0.138151
68.756829203200013 6.5222437689999984 5.4588412579999996 0.087765
69.929102475500002 5.5839519064999994 6.4559123461000008 -0.092769
70.443854694900011 7.0095001640000012 5.5195935741000000 0.074617
69.352453942400004 7.5205309417000006 7.2729183731999996 0.679077
69.690296986700005 7.1423504167000020 8.5802176489000015 -0.562411
70.088037611100006 6.1406132540999998 8.7214756676000000 0.119135
69.640185514300001 7.9941664724999972 9.7096669750999993 0.655678
69.641034941000001 13.004682123600004 4.3763246750000020 -0.074962
70.049888291800002 12.259845222399997 3.6746925202999998 -0.011327
70.176997428099995 13.950459267199999 4.2381494278999998 -0.004478
68.581724989100010 13.143214705700002 4.1211115215999987 -0.012416
69.745374296100010 12.477664658800000 5.7813436190000012 0.597387
70.598395753400013 13.127663149700002 6.6920797622000014 -0.560036
71.143869119500010 13.996740697900000 6.3328397625000008 0.084707
70.887414650700009 12.673445557200003 7.9909972416000024 0.600212
71.988509082600004 13.373863573800000 8.7560363464000019 -0.204782
71.804375053400008 13.319392848400001 9.8344938888000026 0.058359
72.088474280700012 14.417687040799999 8.4365168436000015 0.062448
67.157875182700010 15.092206689399999 7.5058022855000006 -0.145930
67.839528930200004 15.098196936900003 6.6426764916999987 0.009790
67.305989787599998 16.024908717700001 8.0616861927999999 -0.040931
66.137376443899996 15.056100620700002 7.1031560192999992 0.089615
67.424217076500000 13.854997520600000 8.3363662522000013 0.604190
67.843696562100021 14.004934681799998 9.6727515485000009 -0.479102
67.942301056599987 15.015897587200000 10.056366405000000 0.098869
68.120182372400023 12.948855599100000 10.560784316700000 0.476709
68.224196277400011 10.614677655100001 8.1553108040000009 1.869451
66.304741217100002 9.2901252778999996 6.1925884161000013 0.271082
66.550010299299998 8.9983614555000013 10.086682824900002 0.277550
66.422910361299998 10.712870924599999 5.6933650115000001 0.268175
65.587893242999996 9.3157558259999984 8.8363897668000018 0.189493
68.834434853800005 8.6581874679999995 6.9480924148999987 -0.690687
69.254056954500015 9.2113371637999979 9.6867171445999993 -0.579538
69.052869184800002 11.428908903900002 6.0543458018000020 -0.548136
70.303685361900008 11.678087230200001 8.5597265467000021 -0.616552
67.253036383700007 12.729952571199998 7.7541596904999999 -0.686816
68.069081858900006 11.697176191200002 10.261957344200001 -0.501958
66.440683693599993 10.205934550900000 6.5471961695000020 -0.526815
66.505254150699997 9.4696661051000000 9.2117482150000001 -0.618483
64.574560742100005 3.2188649368999989 0.67524800600000046 -0.220838
63.699638894100012 3.2788908017000007 1.2155155800000025E-002 0.079661
64.880619853199988 4.2188488380999987 0.99800864559999947 -0.073152
65.387334835699988 2.7878897361999995 6.9076360599999984E-002 0.131867
64.303382481400007 2.2903967090999995 1.8321801536000009 0.695524
64.622815760700007 2.6844766266000009 3.1361088341999994 -0.532983
64.991391796100004 3.6960638046000009 3.2830236588000008 0.101264
64.606654747899995 1.8186541553000011 4.2550161356000009 0.603742
65.050043175599995 2.3578642382999999 5.5908170912000017 -0.214103
66.060379026499987 1.9710631855999992 5.7993770401000004 0.079382
65.089084049900009 3.4530034546000006 5.5992506628999994 0.046927
64.366744866799991 2.0081364786000009 6.3748832857000002 -0.004859
63.802446117200006 1.1418404979000019 1.5235392234999989 -0.724660
64.293410782500004 0.57969375510000110 4.2023781543000016 -0.549210
64.789123265300006 16.883463165599995 0.28462728190000014 0.607709
65.666521297599999 16.225544721100000 1.1599370858000009 -0.559776
66.210352291500001 15.366938141200000 0.77255886679999974 0.076084
65.966408109400021 16.648355265800003 2.4720844477999999 0.607195
67.083277097500002 15.938252097499999 3.2033081260000000 -0.130032
66.930758012300018 15.988362596500002 4.2864932612999995 -0.001238
67.174125461599999 14.896341589899999 2.8769238518000018 0.050117
68.040625269900019 16.437758628000001 2.9871905509000016 0.062503
62.802672890100006 15.399823968000003 4.2488583232999995 -0.511677
62.832240546900010 14.385177010399996 4.6340675586000000 0.131545
63.125928986100007 16.438598526700002 5.1368272558999992 0.512426
63.474104166899998 16.070455959800000 6.5561079850999988 -0.104796
62.725286959800009 16.497517934099999 7.2372740295000009 -0.057285
63.522272463400007 14.986751990699998 6.7085376501000020 0.003532
64.444988139100005 16.514439525800000 6.8107278230999997 0.070051
63.335963633500000 18.767120884299995 2.6983062500000004 1.882740
64.120288793999990 17.943456159500002 0.56544092300000048 -0.541922
65.375640808900002 17.616809973600002 3.0716260924000012 -0.639776
63.143764337900009 17.693556480200002 4.8456797849000006 -0.505081
64.215248711900003 16.325943594300000 9.8051423319000026 -0.150632
63.932589028799995 17.117960209200003 9.1005346097000004 0.074790
65.082951452700001 15.762560442199996 9.4405735314000001 0.002516
63.358741931899999 15.632800740299997 9.8315817925000015 0.034020
71.700557276599994 0.50907425379999938 0.74784725490000037 0.242566
71.896747968000014 0.79695721849999812 4.6724172259000012 0.304377
70.929692075000006 0.43113002200000144 3.4623426262999990 0.190123
71.871859571500011 0.33578867800000012 3.7918094817999997 -0.669900
72.445709431200001 14.359579071500001 2.0885268181999996 -0.144502
73.149146385300000 14.281973119800000 1.2464747371000011 0.011374
72.480320398100005 13.423843591200001 2.6571361186999995 -0.070058
71.444363053900005 14.484699945100001 1.6576789423999996 0.085168
72.799181659400006 15.576248738100002 2.9133122972000005 0.635761
71.907733215000007 18.652713193200000 0.27824548480000044 0.253333
72.707906098600006 16.714974019700005 2.3385984901000012 -0.709421
71.932583847000004 19.170906684999995 1.1245579718000001 -0.436936
65.521536154000003 13.052679635200002 4.8110628499000008 -0.191309
66.386884723000009 13.057773593200000 5.4896670540999990 0.100981
65.276224614300006 14.069515509700002 4.4902468195000003 -0.059197
64.678087747799992 12.662451312800000 5.4030432873000009 0.073512
65.753738788499987 12.116068060300002 3.6539399978999998 0.726647
65.458294128300025 12.541519231100001 2.3465563321999992 -0.521336
65.156633522599989 13.577824174599998 2.2175124055999995 0.069263
65.390730509000008 11.711266836499998 1.2136000228000010 0.582855
65.429963037400000 6.5386313519999986 6.5144011703000011 -0.047129
64.970358507300006 7.2456233866999975 7.2231268985000003 -0.030449
64.966939515500016 5.5544845089000008 6.6469403256000010 0.007171
66.499096612800003 6.4815606861999990 6.7591990223999989 -0.019840
65.270685578100000 7.0724474110000015 5.1177656455000005 0.577507
64.430633480099999 6.3867227058999978 4.2190336887000006 -0.547811
63.926117025200000 5.4968819773000002 4.5868115281000010 0.067537
64.107747246499997 6.8265509396999997 2.9261074259000002 0.602539
63.013071587400006 6.1099221888999979 2.1686057263999992 -0.186372
63.230409875999996 6.1024514702999966 1.0931494275999996 0.061603
62.880883991800005 5.0803291347999995 2.5189179620999993 0.047866
68.011445270799996 4.5740478374999993 3.4097280169000017 -0.141392
67.295880399900000 4.5159129599000005 4.2433536001999999 0.013149
67.968502075800018 3.6347276116000016 2.8472917293000006 -0.062655
69.008763338600019 4.6855587183000020 3.8537783730000004 0.084428
67.688704197900009 5.7922540119000008 2.5752601004000000 0.618314
67.299306839799996 5.6148577887999993 1.2316472538000003 -0.467900
67.276363636600010 4.5992382708999990 0.84825131519999986 0.108855
66.983577251599996 6.6503849994999991 0.33823823590000113 0.473759
66.731301876300009 8.9757117688999983 2.7464495798000002 1.878521
68.639129680500005 10.299102864700004 4.7162442018000004 0.242055
68.436504168100001 10.546546500000000 0.79510019110000030 0.292359
68.560155576900016 8.8647426269000000 5.1987834642000008 0.189078
69.386136394000005 10.211347650700001 2.0385554527999998 0.166345
66.194513173500013 10.944628013799999 3.9558519660999996 -0.745971
65.620988647500013 10.441223450800001 1.2159026985000003 -0.547088
65.899579068300000 8.1607908581999986 4.8451070621000003 -0.534239
64.654035236600009 7.8350029693999996 2.3395907529000000 -0.636534
67.786377639400015 6.9307665836999997 3.1502025534000007 -0.713332
66.956329042400000 7.9058059901999966 0.63857025040000015 -0.531557
68.510904769899994 9.3843622870000019 4.3531761530000015 -0.400714
68.444081388900017 10.120617516699999 1.6923363508000013 -0.641788
64.570094563100000 12.316308400099999 10.804469582499999 -0.163131
63.527595860300003 12.008680129100000 10.621071433300001 0.097435
64.609495568600011 13.411150253700001 10.807277071600002 0.042905
65.196678209300003 11.924410418900003 9.9916483148000008 -0.052879
66.289232375499992 6.3046078993999997 9.8149357965000021 -0.091623
67.045439496399993 6.7380998268000010 9.1451784986000000 -0.000599
66.252965145900006 5.2211632471999998 9.6590848726000011 0.006478
65.324799534999997 6.7466672565999986 9.5326723435999998 0.055526
72.464217365899998 6.6402733298999994 2.3115482902000011 0.107805
67.301862795000005 0.51572971319999783 1.7294444953999994 -0.112765
66.663093935500015 0.92183149760000049 2.5229863823000009 -0.018281
66.703345132300001 -0.21905383579999976 1.1724848530999996 -0.074834
67.567152847800003 1.3358398680000019 1.0485598706000012 0.039469
68.553237324199998 -0.12540629419999927 2.3148154381000001 0.414738
69.223337485800016 -0.50271794049999996 1.5319261219999998 -0.118060
69.332748408699999 0.82457604340000112 3.0730670488000005 -0.337719
68.889766204100013 0.96351263779999863 3.9652401188000002 0.222551
68.420731021899996 18.600540672299996 2.9598650338000003 -0.044745
62.601604807500010 10.427823205599996 3.7047488794000003 -0.057595
63.200345045000006 10.822098901499999 2.8742310202000017 -0.050155
63.239761096300008 9.7328702267999994 4.2694898886999999 -0.068600
72.738286733999999 11.263770677400002 4.3647143708999989 0.036274
71.758626736500005 9.7210662802000041 3.1916791355999994 0.368513
71.130447847100015 9.3568268574999998 4.0139842885000006 -0.071168
72.036724208500004 8.8513215573000004 2.5777274310999996 -0.079978
70.917683448900007 10.607669485900002 2.4195235487000009 -0.357258
71.336702205899996 10.746619787100000 1.5147321581999988 0.307100
66.850151282299990 1.0059837983000011 7.8801576587000008 0.030508
67.806245309100007 19.121812984799998 9.2607912933000005 -0.005505
68.417919059100001 18.611264378100000 8.5067567957999977 -0.063478
68.455605564300001 19.832986764200001 9.7912076848999998 -0.044762
67.456294705900007 18.381273076400003 9.9944994989000016 0.034823
66.641377145700005 19.849523401100001 8.6176645837999999 0.233762
66.001047708499996 20.354812788600000 9.3531660678000001 -0.098839
65.798587087300007 18.926522992100001 7.8458164370000025 -0.088534
65.584354230500011 18.183259158500000 8.4388645100000002 0.176003
62.252605524300002 8.4387051635000017 6.3819947118000009 0.024880
63.244247744000006 9.8707651802999976 7.6726587646000022 0.311521
63.906831334500012 10.266872595700004 6.8938124048000011 -0.054902
62.983960289800009 10.702233818799998 8.3434243362000018 -0.036678
64.039637566299987 8.9000989342000025 8.4017817052999995 -0.292739
63.642251320600003 8.7818372263000022 9.3083283092000002 0.220125
72.396074403800014 9.2400634366999981 7.0858862531999991 -0.025729
71.761403122899992 8.8134302738000017 7.8724052630000010 -0.058550
71.795744046500005 9.9893471969000007 6.5500849848000007 -0.075453
68.818327348400004 1.1241102053999981 6.2214228399999998 0.291588
67.749869422500012 0.16668369399999888 5.5079256171999988 0.250315
68.166366745500000 1.0704939482999980 5.4857375050000012 -0.536346
72.590878715399995 10.141487774100002 -9.3229211300000531E-002 0.261871
72.007806101700012 10.928652115099998 7.2041442999996909E-003 -0.613782
71.067073135499996 11.015857665500000 10.104418211100002 0.304813
66.297510040000006 18.222374309399999 4.6687192626000007 0.291712
66.422122322800007 18.435163745699995 6.2241066620000005 0.048118
66.949575104400012 18.277673575899996 5.4089103766000006 -0.420282
63.828272134399995 8.3381915594000002 0.82387163370000027 0.232926
64.020914076200000 9.6390640966000003 11.198357740400002 0.277354
63.289657927400000 8.9926254240999999 10.981788880000000 -0.464338
0.38688462029999771 24.797785852800001 8.7909525714000001 -0.120611
-0.30792712330000094 24.867811108199998 9.6412233945000025 0.006347
0.34375145239999877 25.733415105099997 8.2224124633000013 -0.074992
1.3940571358999991 24.672197401599998 9.2089417690000026 0.079269
2.2525176499999133E-002 23.579042503499998 7.9709589805999999 0.595078
0.86218135909999816 20.552942456299998 10.588008893400000 0.289965
0.11487522829999774 22.445607940000006 8.5566443361999998 -0.678720
0.81697467609999885 19.995568350899998 9.7714935701000005 -0.514548
1.0360439364999985 38.671847363899992 10.185871459200003 0.174268
0.91370637299999891 38.364180299099999 6.2140211060999997 0.297164
1.8849331895999972 38.903513990000000 7.3618929505000006 0.140159
0.93692227999999789 38.828451227300000 7.0990777173000001 -0.582662
8.4836104510999988 22.756318206000003 1.0730975684999993 -0.081146
8.0059276637999996 22.025776401900000 1.7474150838999993 -0.008168
8.0018564550999969 23.730052461200000 1.2185923754999997 -0.006723
9.5412396507000015 22.817053107700001 1.3618784425000008 -0.005059
8.0123800050000007 22.281590864500004 10.557209095200001 0.609203
7.1712965247999989 22.963726916400002 9.6587072519999992 -0.563816
6.6607507717000001 23.851995591500000 10.022569947100001 0.074160
6.8455106251999984 22.503395160799997 8.3698798782000008 0.589315
5.7755787634999987 23.235753229399997 7.5913458379000005 -0.161847
5.9471875247999995 23.132288561000003 6.5142630344000017 0.041632
5.7345938657999991 24.294443269999999 7.8717905650000004 0.047891
4.7883080046999984 22.798984840900001 7.8059603663000008 0.049817
10.008436925700000 23.757117428699999 6.6373561440000000 -0.495889
9.9937621615999976 24.771732529799998 6.2509770534000006 0.135468
9.6515605194999985 22.725394510299996 5.7523376293999995 0.509854
9.3071748326999977 23.084616354900003 4.3318696633000009 -0.115069
10.072892883599998 22.668689998099996 3.6613683084999997 -0.000122
9.2451658160999983 24.167420397100003 4.1803843125000011 -0.011625
8.3548850591999972 22.616328061899999 4.0515571347000003 0.107045
9.4381245669999991 20.401427342400002 8.1580328096999999 1.885780
8.6931814997999961 21.228167417399998 10.265217725099999 -0.562593
7.3717239853999974 21.464227739699997 7.8263498453000002 -0.619336
9.6032432052000001 21.473517071300002 6.0564432543000013 -0.559425
8.2791423140999978 35.953769571899997 10.275664314500000 -0.168608
9.1590306892999980 35.927213768199998 10.933925548200000 0.071091
7.9942075503999988 34.940216099899999 9.9775752034000007 -0.060473
7.4648454493999985 36.380635675299992 10.883052280699999 0.089285
8.5234577712999968 36.860601415700003 9.0964013083000008 0.615816
8.1925123548999963 36.433250356999999 7.8053601827000012 -0.466136
7.8352093409999979 35.414104952499997 7.6830124289999997 0.066731
8.2185189944999983 37.270306544700006 6.6633517032000009 0.627622
7.8018060929999962 36.707955944599995 5.3293630253000011 -0.268414
6.7621121824000019 37.014502570099999 5.1370159695999993 0.107933
7.8490190651999985 35.613340726399997 5.3111348062999992 0.060598
8.4387375388999981 37.127482959900000 4.5407635084000022 0.002739
9.0186346024000024 38.021032148100005 9.3756467247999993 -0.689506
8.5295626047999971 38.508215255199993 6.7001905466000009 -0.581259
0.24612157589999856 32.446004225999999 8.5620747850000001 0.077111
8.1881904660999982 27.027134518999997 0.14088184459999886 -0.280151
9.1166912607999997 27.551421237799996 0.41141822749999896 0.076392
8.3807113063999985 25.948582010199999 0.12418522680000060 0.050143
7.4433882577999988 27.265264164200001 0.91267199799999899 0.035096
6.5835395480000001 32.847892199800000 1.0722486464999992 -0.106825
5.8493183173999972 32.418295090799994 1.7673152356999999 0.004162
6.6518650418999972 33.928014696800005 1.2388662417000014 -0.003783
7.5491092839000000 32.380268311299993 1.3070601796999999 0.101346
7.3317304754999970 26.157738976299996 6.1257278712000005 -0.138151
6.4599283169999993 26.097106307899999 5.4588412579999996 0.087765
7.6322015892999984 25.158814445400001 6.4559123461000008 -0.092769
8.1469538086999975 26.584362702899995 5.5195935741000000 0.074617
7.0555530561999982 27.095393480599999 7.2729183731999996 0.679077
7.3933961004999968 26.717212955600004 8.5802176489000015 -0.562411
7.7911367248999994 25.715475793000000 8.7214756676000000 0.119135
7.3432846280999993 27.569029011399998 9.7096669750999993 0.655678
7.3441340547999996 32.579544662500005 4.3763246750000020 -0.074962
7.7529874056000008 31.834707761299999 3.6746925202999998 -0.011327
7.8800965418999986 33.525321806100003 4.2381494278999998 -0.004478
6.2848241028999992 32.718077244600003 4.1211115215999987 -0.012416
7.4484734098999992 32.052527197700002 5.7813436190000012 0.597387
8.3014948671999989 32.702525688599998 6.6920797622000014 -0.560036
8.8469682333000002 33.571603236800001 6.3328397625000008 0.084707
8.5905137644999972 32.248308096100004 7.9909972416000024 0.600212
9.6916081963999989 32.948726112700001 8.7560363464000019 -0.204782
9.5074741671999998 32.894255387299999 9.8344938888000026 0.058359
9.7915733944999985 33.992549579700004 8.4365168436000015 0.062448
4.8609742964999985 34.667069228300008 7.5058022855000006 -0.145930
5.5426280439999998 34.673059475800002 6.6426764916999987 0.009790
5.0090889013999984 35.599771256600000 8.0616861927999999 -0.040931
3.8404755576999987 34.630963159600000 7.1031560192999992 0.089615
5.1273161902999984 33.429860059499994 8.3363662522000013 0.604190
5.5467956758999986 33.579797220700002 9.6727515485000009 -0.479102
5.6454001703999985 34.590760126099994 10.056366405000000 0.098869
5.8232814861999973 32.523718138000007 10.560784316700000 0.476709
5.9272953911999986 30.189540194000003 8.1553108040000009 1.869451
4.0078403308999988 28.864987816799999 6.1925884161000013 0.271082
4.2531094130999989 28.573223994400003 10.086682824900002 0.277550
4.1260094750999992 30.287733463499997 5.6933650115000001 0.268175
3.2909923567999990 28.890618364900000 8.8363897668000018 0.189493
6.5375339675999991 28.233050006900005 6.9480924148999987 -0.690687
6.9571560682999998 28.786199702699996 9.6867171445999993 -0.579538
6.7559682985999974 31.003771442799998 6.0543458018000020 -0.548136
8.0067844756999982 31.252949769099999 8.5597265467000021 -0.616552
4.9561354974999983 32.304815110100002 7.7541596904999999 -0.686816
5.7721809726999966 31.272038730099997 10.261957344200001 -0.501958
4.1437828073999983 29.780797089800000 6.5471961695000020 -0.526815
4.2083532645000004 29.044528644000003 9.2117482150000001 -0.618483
2.2776598558999979 22.793727475799997 0.67524800600000046 -0.220838
1.4027380078999991 22.853753340599997 1.2155155800000025E-002 0.079661
2.5837189669999994 23.793711376999997 0.99800864559999947 -0.073152
3.0904339494999986 22.362752275099997 6.9076360599999984E-002 0.131867
2.0064815951999986 21.865259248000001 1.8321801536000009 0.695524
2.3259148744999987 22.259339165500002 3.1361088341999994 -0.532983
2.6944909098999990 23.270926343499994 3.2830236588000008 0.101264
2.3097538616999977 21.393516694200002 4.2550161356000009 0.603742
2.7531422893999982 21.932726777199996 5.5908170912000017 -0.214103
3.7634781402999993 21.545925724499998 5.7993770401000004 0.079382
2.7921831636999990 23.027865993499997 5.5992506628999994 0.046927
2.0698439805999982 21.582999017500001 6.3748832857000002 -0.004859
1.5055452309999979 20.716703036799995 1.5235392234999989 -0.724660
1.9965098962999985 20.154556293999999 4.2023781543000016 -0.549210
2.4922223790999976 36.458325704499998 0.28462728190000014 0.607709
3.3696204113999979 35.800407260000000 1.1599370858000009 -0.559776
3.9134514052999978 34.941800680100002 0.77255886679999974 0.076084
3.6695072232000006 36.223217804699999 2.4720844477999999 0.607195
4.7863762112999977 35.513114636400005 3.2033081260000000 -0.130032
4.6338571260999979 35.563225135400003 4.2864932612999995 -0.001238
4.8772245753999988 34.471204128800004 2.8769238518000018 0.050117
5.7437243836999992 36.012621166899997 2.9871905509000016 0.062503
0.50577200389999855 34.974686506899999 4.2488583232999995 -0.511677
0.53533966069999861 33.960039549299992 4.6340675586000000 0.131545
0.82902809989999782 36.013461065599998 5.1368272558999992 0.512426
1.1772032806999995 35.645318498700000 6.5561079850999988 -0.104796
0.42838607359999753 36.072380472999996 7.2372740295000009 -0.057285
1.2253715771999991 34.561614529600000 6.7085376501000020 0.003532
2.1480872529000008 36.089302064700000 6.8107278230999997 0.070051
1.0390627472999989 38.341983423199991 2.6983062500000004 1.882740
1.8233879077999984 37.518318698399995 0.56544092300000048 -0.541922
3.0787399226999983 37.191672512499999 3.0716260924000012 -0.639776
0.84686345169999966 37.268419019099994 4.8456797849000006 -0.505081
1.9183478256999986 35.900806133200000 9.8051423319000026 -0.150632
1.6356881425999992 36.692822748099999 9.1005346097000004 0.074790
2.7860505664999984 35.337422981099991 9.4405735314000001 0.002516
1.0618410456999985 35.207663279199998 9.8315817925000015 0.034020
9.4036563904000001 20.083936792699998 0.74784725490000037 0.242566
9.5998470818000019 20.371819757399997 4.6724172259000012 0.304377
8.6327911888000006 20.005992560899998 3.4623426262999990 0.190123
9.5749586853000004 19.910651216900000 3.7918094817999997 -0.669900
10.148808544999998 33.934441610400008 2.0885268181999996 -0.144502
10.852245499100002 33.856835658700000 1.2464747371000011 0.011374
10.183419511899999 32.998706130099997 2.6571361186999995 -0.070058
9.1474621676999988 34.059562484000004 1.6576789423999996 0.085168
10.502280773199999 35.151111276999998 2.9133122972000005 0.635761
9.6108323287999973 38.227575732099993 0.27824548480000044 0.253333
10.411005212399999 36.289836558600001 2.3385984901000012 -0.709421
9.6356829608000005 38.745769223899998 1.1245579718000001 -0.436936
3.2246352678000001 32.627542174099993 4.8110628499000008 -0.191309
4.0899838367999983 32.632636132099996 5.4896670540999990 0.100981
2.9793237280999985 33.644378048599997 4.4902468195000003 -0.059197
2.3811868615999980 32.237313851699994 5.4030432873000009 0.073512
3.4568379023000002 31.690930599199998 3.6539399978999998 0.726647
3.1613932420999982 32.116381770000011 2.3465563321999992 -0.521336
2.8597326363999982 33.152686713500003 2.2175124055999995 0.069263
3.0938296227999986 31.286129375400002 1.2136000228000010 0.582855
3.1330621511999990 26.113493890899999 6.5144011703000011 -0.047129
2.6734576210999994 26.820485925599996 7.2231268985000003 -0.030449
2.6700386292999996 25.129347047800000 6.6469403256000010 0.007171
4.2021957265999976 26.056423225100005 6.7591990223999989 -0.019840
2.9737846918999984 26.647309949900002 5.1177656455000005 0.577507
2.1337325938999978 25.961585244799998 4.2190336887000006 -0.547811
1.6292161390000000 25.071744516199995 4.5868115281000010 0.067537
1.8108463602999987 26.401413478599999 2.9261074259000002 0.602539
0.71617070119999804 25.684784727799997 2.1686057263999992 -0.186372
0.93350898979999908 25.677314009199996 1.0931494275999996 0.061603
0.58398310559999800 24.655191673699999 2.5189179620999993 0.047866
5.7145443845999990 24.148910376400000 3.4097280169000017 -0.141392
4.9989795137000002 24.090775498800003 4.2433536001999999 0.013149
5.6716011895999969 23.209590150499999 2.8472917293000006 -0.062655
6.7118624523999983 24.260421257200001 3.8537783730000004 0.084428
5.3918033116999977 25.367116550799999 2.5752601004000000 0.618314
5.0024059535999985 25.189720327699998 1.2316472538000003 -0.467900
4.9794627503999997 24.174100809800002 0.84825131519999986 0.108855
4.6866763653999977 26.225247538400001 0.33823823590000113 0.473759
4.4344009900999977 28.550574307799998 2.7464495798000002 1.878521
6.3422287942999960 29.873965403600000 4.7162442018000004 0.242055
6.1396032818999977 30.121409038900001 0.79510019110000030 0.292359
6.2632546906999993 28.439605165799996 5.1987834642000008 0.189078
7.0892355077999989 29.786210189600002 2.0385554527999998 0.166345
3.8976122872999985 30.519490552699999 3.9558519660999996 -0.745971
3.3240877612999986 30.016085989700002 1.2159026985000003 -0.547088
3.6026781820999991 27.735653397099998 4.8451070621000003 -0.534239
2.3571343503999986 27.409865508299998 2.3395907529000000 -0.636534
5.4894767531999973 26.505629122600002 3.1502025534000007 -0.713332
4.6594281561999971 27.480668529099997 0.63857025040000015 -0.531557
6.2140038837000002 28.959224825900002 4.3531761530000015 -0.400714
6.1471805026999995 29.695480055600004 1.6923363508000013 -0.641788
2.2731936768999992 31.891170939000002 10.804469582499999 -0.163131
1.2306949740999980 31.583542668000003 10.621071433300001 0.097435
2.3125946824000003 32.986012792599993 10.807277071600002 0.042905
2.8997773231000004 31.499272957799999 9.9916483148000008 -0.052879
3.9923314892999984 25.879470438299993 9.8149357965000021 -0.091623
4.7485386101999980 26.312962365699999 9.1451784986000000 -0.000599
3.9560642596999980 24.796025786100000 9.6590848726000011 0.006478
3.0278986487999999 26.321529795499998 9.5326723435999998 0.055526
10.167316479699998 26.215135868799997 2.3115482902000011 0.107805
5.0049619087999977 20.090592252099999 1.7294444953999994 -0.112765
4.3661930492999970 20.496694036499996 2.5229863823000009 -0.018281
4.4064442460999986 19.355808703099999 1.1724848530999996 -0.074834
5.2702519615999979 20.910702406900000 1.0485598706000012 0.039469
6.2563364379999991 19.449456244699999 2.3148154381000001 0.414738
6.9264365995999979 19.072144598400005 1.5319261219999998 -0.118060
7.0358475225000001 20.399438582299997 3.0730670488000005 -0.337719
6.5928653178999994 20.538375176699997 3.9652401188000002 0.222551
6.1238301356999969 38.175403211199999 2.9598650338000003 -0.044745
0.30470392129999913 30.002685744499995 3.7047488794000003 -0.057595
0.90344415879999829 30.396961440399995 2.8742310202000017 -0.050155
0.94286021009999854 29.307732765699992 4.2694898886999999 -0.068600
10.441385847799998 30.838633216300007 4.3647143708999989 0.036274
9.4617258503000006 29.295928819100002 3.1916791355999994 0.368513
8.8335469608999979 28.931689396399996 4.0139842885000006 -0.071168
9.7398233222999977 28.426184096199997 2.5777274310999996 -0.079978
8.6207825626999988 30.182532024800004 2.4195235487000009 -0.357258
9.0398013196999987 30.321482325999995 1.5147321581999988 0.307100
4.5532503960999975 20.580846337199997 7.8801576587000008 0.030508
5.5093444228999999 38.696675523699994 9.2607912933000005 -0.005505
6.1210181728999995 38.186126916999996 8.5067567957999977 -0.063478
6.1587046780999986 39.407849303100001 9.7912076848999998 -0.044762
5.1593938196999991 37.956135615299999 9.9944994989000016 0.034823
4.3444762594999986 39.424385939999993 8.6176645837999999 0.233762
3.7041468222999994 39.929675327500007 9.3531660678000001 -0.098839
3.5016862010999983 38.501385530999997 7.8458164370000025 -0.088534
3.2874533442999971 37.758121697400000 8.4388645100000002 0.176003
-4.4295361900000718E-002 28.013567702399996 6.3819947118000009 0.024880
0.94734685779999861 29.445627719199997 7.6726587646000022 0.311521
1.6099304482999985 29.841735134600004 6.8938124048000011 -0.054902
0.68705940359999873 30.277096357699996 8.3434243362000018 -0.036678
1.7427366800999988 28.474961473099995 8.4017817052999995 -0.292739
1.3453504343999994 28.356699765200002 9.3083283092000002 0.220125
10.099173517599999 28.814925975599998 7.0858862531999991 -0.025729
9.4645022366999996 28.388292812700001 7.8724052630000010 -0.058550
9.4988431602999999 29.564209735800002 6.5500849848000007 -0.075453
6.5214264621999973 20.698972744300001 6.2214228399999998 0.291588
5.4529685362999993 19.741546232899999 5.5079256171999988 0.250315
5.8694658592999991 20.645356487199997 5.4857375050000012 -0.536346
10.293977829199997 29.716350313000000 -9.3229211300000531E-002 0.261871
9.7109052155000004 30.503514653999996 7.2041442999996909E-003 -0.613782
8.7701722492999981 30.590720204400000 10.104418211100002 0.304813
4.0006091537999984 37.797236848299995 4.6687192626000007 0.291712
4.1252214365999977 38.010026284600002 6.2241066620000005 0.048118
4.6526742181999969 37.852536114799996 5.4089103766000006 -0.420282
1.5313712481999993 27.913054098299995 0.82387163370000027 0.232926
1.7240131899999982 29.213926635500002 11.198357740400002 0.277354
0.99275704119999852 28.567487963000005 10.981788880000000 -0.464338
10.792332331300001 24.797785852800001 8.7909525714000001 -0.120611
10.097520587699998 24.867811108199998 9.6412233945000025 0.006347
10.749199163399997 25.733415105099997 8.2224124633000013 -0.074992
11.799504846900000 24.672197401599998 9.2089417690000026 0.079269
10.427972887499999 23.579042503499998 7.9709589805999999 0.595078
11.267629070099998 20.552942456299998 10.588008893400000 0.289965
10.520322939300000 22.445607940000006 8.5566443361999998 -0.678720
11.222422387099998 19.995568350899998 9.7714935701000005 -0.514548
11.441491647500001 38.671847363899992 10.185871459200003 0.174268
11.319154083999997 38.364180299099999 6.2140211060999997 0.297164
12.290380900599997 38.903513990000000 7.3618929505000006 0.140159
11.342369991000002 38.828451227300000 7.0990777173000001 -0.582662
18.889058162100000 22.756318206000003 1.0730975684999993 -0.081146
18.411375374799999 22.025776401900000 1.7474150838999993 -0.008168
18.407304166099998 23.730052461200000 1.2185923754999997 -0.006723
19.946687361700004 22.817053107700001 1.3618784425000008 -0.005059
18.417827716000001 22.281590864500004 10.557209095200001 0.609203
17.576744235800000 22.963726916400002 9.6587072519999992 -0.563816
17.066198482700003 23.851995591500000 10.022569947100001 0.074160
17.250958336199997 22.503395160799997 8.3698798782000008 0.589315
16.181026474499998 23.235753229399997 7.5913458379000005 -0.161847
16.352635235800001 23.132288561000003 6.5142630344000017 0.041632
16.140041576800002 24.294443269999999 7.8717905650000004 0.047891
15.193755715700000 22.798984840900001 7.8059603663000008 0.049817
20.413884636700001 23.757117428699999 6.6373561440000000 -0.495889
20.399209872599997 24.771732529799998 6.2509770534000006 0.135468
20.057008230500003 22.725394510299996 5.7523376293999995 0.509854
19.712622543699997 23.084616354900003 4.3318696633000009 -0.115069
20.478340594599999 22.668689998099996 3.6613683084999997 -0.000122
19.650613527099999 24.167420397100003 4.1803843125000011 -0.011625
18.760332770200002 22.616328061899999 4.0515571347000003 0.107045
19.843572278000000 20.401427342400002 8.1580328096999999 1.885780
19.098629210800002 21.228167417399998 10.265217725099999 -0.562593
17.777171696400000 21.464227739699997 7.8263498453000002 -0.619336
20.008690916199999 21.473517071300002 6.0564432543000013 -0.559425
18.684590025100000 35.953769571899997 10.275664314500000 -0.168608
19.564478400299997 35.927213768199998 10.933925548200000 0.071091
18.399655261400000 34.940216099899999 9.9775752034000007 -0.060473
17.870293160400003 36.380635675299992 10.883052280699999 0.089285
18.928905482299999 36.860601415700003 9.0964013083000008 0.615816
18.597960065899994 36.433250356999999 7.8053601827000012 -0.466136
18.240657052000000 35.414104952499997 7.6830124289999997 0.066731
18.623966705499999 37.270306544700006 6.6633517032000009 0.627622
18.207253803999997 36.707955944599995 5.3293630253000011 -0.268414
17.167559893400004 37.014502570099999 5.1370159695999993 0.107933
18.254466776199994 35.613340726399997 5.3111348062999992 0.060598
18.844185249900004 37.127482959900000 4.5407635084000022 0.002739
19.424082313400000 38.021032148100005 9.3756467247999993 -0.689506
18.935010315800000 38.508215255199993 6.7001905466000009 -0.581259
10.651569286899999 32.446004225999999 8.5620747850000001 0.077111
18.593638177099997 27.027134518999997 0.14088184459999886 -0.280151
19.522138971800000 27.551421237799996 0.41141822749999896 0.076392
18.786159017400003 25.948582010199999 0.12418522680000060 0.050143
17.848835968799996 27.265264164200001 0.91267199799999899 0.035096
16.988987258999998 32.847892199800000 1.0722486464999992 -0.106825
16.254766028399999 32.418295090799994 1.7673152356999999 0.004162
17.057312752899996 33.928014696800005 1.2388662417000014 -0.003783
17.954556994900003 32.380268311299993 1.3070601796999999 0.101346
17.737178186500000 26.157738976299996 6.1257278712000005 -0.138151
16.865376028000004 26.097106307899999 5.4588412579999996 0.087765
18.037649300300000 25.158814445400001 6.4559123461000008 -0.092769
18.552401519700002 26.584362702899995 5.5195935741000000 0.074617
17.461000767200002 27.095393480599999 7.2729183731999996 0.679077
17.798843811499996 26.717212955600004 8.5802176489000015 -0.562411
18.196584435900000 25.715475793000000 8.7214756676000000 0.119135
17.748732339099998 27.569029011399998 9.7096669750999993 0.655678
17.749581765799999 32.579544662500005 4.3763246750000020 -0.074962
18.158435116600000 31.834707761299999 3.6746925202999998 -0.011327
18.285544252899999 33.525321806100003 4.2381494278999998 -0.004478
16.690271813900001 32.718077244600003 4.1211115215999987 -0.012416
17.853921120899997 32.052527197700002 5.7813436190000012 0.597387
18.706942578199996 32.702525688599998 6.6920797622000014 -0.560036
19.252415944299997 33.571603236800001 6.3328397625000008 0.084707
18.995961475500000 32.248308096100004 7.9909972416000024 0.600212
20.097055907400001 32.948726112700001 8.7560363464000019 -0.204782
19.912921878199999 32.894255387299999 9.8344938888000026 0.058359
20.197021105500003 33.992549579700004 8.4365168436000015 0.062448
15.266422007499997 34.667069228300008 7.5058022855000006 -0.145930
15.948075755000001 34.673059475800002 6.6426764916999987 0.009790
15.414536612399999 35.599771256600000 8.0616861927999999 -0.040931
14.245923268699997 34.630963159600000 7.1031560192999992 0.089615
15.532763901299999 33.429860059499994 8.3363662522000013 0.604190
15.952243386899999 33.579797220700002 9.6727515485000009 -0.479102
16.050847881399999 34.590760126099994 10.056366405000000 0.098869
16.228729197200000 32.523718138000007 10.560784316700000 0.476709
16.332743102199998 30.189540194000003 8.1553108040000009 1.869451
14.413288041900000 28.864987816799999 6.1925884161000013 0.271082
14.658557124099998 28.573223994400003 10.086682824900002 0.277550
14.531457186099999 30.287733463499997 5.6933650115000001 0.268175
13.696440067799999 28.890618364900000 8.8363897668000018 0.189493
16.942981678599999 28.233050006900005 6.9480924148999987 -0.690687
17.362603779299999 28.786199702699996 9.6867171445999993 -0.579538
17.161416009600000 31.003771442799998 6.0543458018000020 -0.548136
18.412232186699999 31.252949769099999 8.5597265467000021 -0.616552
15.361583208499997 32.304815110100002 7.7541596904999999 -0.686816
16.177628683699997 31.272038730099997 10.261957344200001 -0.501958
14.549230518400002 29.780797089800000 6.5471961695000020 -0.526815
14.613800975500000 29.044528644000003 9.2117482150000001 -0.618483
12.683107566899999 22.793727475799997 0.67524800600000046 -0.220838
11.808185718900001 22.853753340599997 1.2155155800000025E-002 0.079661
12.989166677999998 23.793711376999997 0.99800864559999947 -0.073152
13.495881660499998 22.362752275099997 6.9076360599999984E-002 0.131867
12.411929306200003 21.865259248000001 1.8321801536000009 0.695524
12.731362585499996 22.259339165500002 3.1361088341999994 -0.532983
13.099938620900000 23.270926343499994 3.2830236588000008 0.101264
12.715201572700002 21.393516694200002 4.2550161356000009 0.603742
13.158590000399998 21.932726777199996 5.5908170912000017 -0.214103
14.168925851299999 21.545925724499998 5.7993770401000004 0.079382
13.197630874700003 23.027865993499997 5.5992506628999994 0.046927
12.475291691599999 21.582999017500001 6.3748832857000002 -0.004859
11.910992941999998 20.716703036799995 1.5235392234999989 -0.724660
12.401957607299998 20.154556293999999 4.2023781543000016 -0.549210
12.897670090099997 36.458325704499998 0.28462728190000014 0.607709
13.775068122400002 35.800407260000000 1.1599370858000009 -0.559776
14.318899116300001 34.941800680100002 0.77255886679999974 0.076084
14.074954934200001 36.223217804699999 2.4720844477999999 0.607195
15.191823922299998 35.513114636400005 3.2033081260000000 -0.130032
15.039304837100003 35.563225135400003 4.2864932612999995 -0.001238
15.282672286399999 34.471204128800004 2.8769238518000018 0.050117
16.149172094699999 36.012621166899997 2.9871905509000016 0.062503
10.911219714900000 34.974686506899999 4.2488583232999995 -0.511677
10.940787371700001 33.960039549299992 4.6340675586000000 0.131545
11.234475810899998 36.013461065599998 5.1368272558999992 0.512426
11.582650991699996 35.645318498700000 6.5561079850999988 -0.104796
10.833833784599999 36.072380472999996 7.2372740295000009 -0.057285
11.630819288199998 34.561614529600000 6.7085376501000020 0.003532
12.553534963900001 36.089302064700000 6.8107278230999997 0.070051
11.444510458300002 38.341983423199991 2.6983062500000004 1.882740
12.228835618799998 37.518318698399995 0.56544092300000048 -0.541922
13.484187633699998 37.191672512499999 3.0716260924000012 -0.639776
11.252311162700002 37.268419019099994 4.8456797849000006 -0.505081
12.323795536699999 35.900806133200000 9.8051423319000026 -0.150632
12.041135853599998 36.692822748099999 9.1005346097000004 0.074790
13.191498277499997 35.337422981099991 9.4405735314000001 0.002516
11.467288756700000 35.207663279199998 9.8315817925000015 0.034020
19.809104101399999 20.083936792699998 0.74784725490000037 0.242566
20.005294792800001 20.371819757399997 4.6724172259000012 0.304377
19.038238899800000 20.005992560899998 3.4623426262999990 0.190123
19.980406396300001 19.910651216900000 3.7918094817999997 -0.669900
20.554256255999999 33.934441610400008 2.0885268181999996 -0.144502
21.257693210099998 33.856835658700000 1.2464747371000011 0.011374
20.588867222899999 32.998706130099997 2.6571361186999995 -0.070058
19.552909878700000 34.059562484000004 1.6576789423999996 0.085168
20.907728484200003 35.151111276999998 2.9133122972000005 0.635761
20.016280039799998 38.227575732099993 0.27824548480000044 0.253333
20.816452923399996 36.289836558600001 2.3385984901000012 -0.709421
20.041130671800001 38.745769223899998 1.1245579718000001 -0.436936
13.630082978800001 32.627542174099993 4.8110628499000008 -0.191309
14.495431547799999 32.632636132099996 5.4896670540999990 0.100981
13.384771439100001 33.644378048599997 4.4902468195000003 -0.059197
12.786634572599999 32.237313851699994 5.4030432873000009 0.073512
13.862285613300001 31.690930599199998 3.6539399978999998 0.726647
13.566840953099998 32.116381770000011 2.3465563321999992 -0.521336
13.265180347399999 33.152686713500003 2.2175124055999995 0.069263
13.499277333800002 31.286129375400002 1.2136000228000010 0.582855
13.538509862200002 26.113493890899999 6.5144011703000011 -0.047129
13.078905332100000 26.820485925599996 7.2231268985000003 -0.030449
13.075486340300001 25.129347047800000 6.6469403256000010 0.007171
14.607643437600000 26.056423225100005 6.7591990223999989 -0.019840
13.379232402900000 26.647309949900002 5.1177656455000005 0.577507
12.539180304900000 25.961585244799998 4.2190336887000006 -0.547811
12.034663850000001 25.071744516199995 4.5868115281000010 0.067537
12.216294071299997 26.401413478599999 2.9261074259000002 0.602539
11.121618412200000 25.684784727799997 2.1686057263999992 -0.186372
11.338956700799999 25.677314009199996 1.0931494275999996 0.061603
10.989430816600002 24.655191673699999 2.5189179620999993 0.047866
16.119992095600001 24.148910376400000 3.4097280169000017 -0.141392
15.404427224699999 24.090775498800003 4.2433536001999999 0.013149
16.077048900599998 23.209590150499999 2.8472917293000006 -0.062655
17.117310163399999 24.260421257200001 3.8537783730000004 0.084428
15.797251022699999 25.367116550799999 2.5752601004000000 0.618314
15.407853664599998 25.189720327699998 1.2316472538000003 -0.467900
15.384910461399999 24.174100809800002 0.84825131519999986 0.108855
15.092124076400001 26.225247538400001 0.33823823590000113 0.473759
14.839848701099998 28.550574307799998 2.7464495798000002 1.878521
16.747676505299996 29.873965403600000 4.7162442018000004 0.242055
16.545050992899995 30.121409038900001 0.79510019110000030 0.292359
16.668702401699999 28.439605165799996 5.1987834642000008 0.189078
17.494683218799999 29.786210189600002 2.0385554527999998 0.166345
14.303059998300000 30.519490552699999 3.9558519660999996 -0.745971
13.729535472300000 30.016085989700002 1.2159026985000003 -0.547088
14.008125893099997 27.735653397099998 4.8451070621000003 -0.534239
12.762582061400000 27.409865508299998 2.3395907529000000 -0.636534
15.894924464199999 26.505629122600002 3.1502025534000007 -0.713332
15.064875867200000 27.480668529099997 0.63857025040000015 -0.531557
16.619451594699999 28.959224825900002 4.3531761530000015 -0.400714
16.552628213700004 29.695480055600004 1.6923363508000013 -0.641788
12.678641387900003 31.891170939000002 10.804469582499999 -0.163131
11.636142685100001 31.583542668000003 10.621071433300001 0.097435
12.718042393400001 32.986012792599993 10.807277071600002 0.042905
13.305225034100001 31.499272957799999 9.9916483148000008 -0.052879
14.397779200300002 25.879470438299993 9.8149357965000021 -0.091623
15.153986321200000 26.312962365699999 9.1451784986000000 -0.000599
14.361511970699997 24.796025786100000 9.6590848726000011 0.006478
13.433346359800000 26.321529795499998 9.5326723435999998 0.055526
20.572764190699999 26.215135868799997 2.3115482902000011 0.107805
15.410409619799999 20.090592252099999 1.7294444953999994 -0.112765
14.771640760299997 20.496694036499996 2.5229863823000009 -0.018281
14.811891957099997 19.355808703099999 1.1724848530999996 -0.074834
15.675699672600000 20.910702406900000 1.0485598706000012 0.039469
16.661784148999999 19.449456244699999 2.3148154381000001 0.414738
17.331884310600000 19.072144598400005 1.5319261219999998 -0.118060
17.441295233500000 20.399438582299997 3.0730670488000005 -0.337719
16.998313028899997 20.538375176699997 3.9652401188000002 0.222551
16.529277846699998 38.175403211199999 2.9598650338000003 -0.044745
10.710151632299997 30.002685744499995 3.7047488794000003 -0.057595
11.308891869800002 30.396961440399995 2.8742310202000017 -0.050155
11.348307921100000 29.307732765699992 4.2694898886999999 -0.068600
20.846833558799993 30.838633216300007 4.3647143708999989 0.036274
19.867173561300003 29.295928819100002 3.1916791355999994 0.368513
19.238994671899999 28.931689396399996 4.0139842885000006 -0.071168
20.145271033299995 28.426184096199997 2.5777274310999996 -0.079978
19.026230273700001 30.182532024800004 2.4195235487000009 -0.357258
19.445249030700001 30.321482325999995 1.5147321581999988 0.307100
14.958698107099998 20.580846337199997 7.8801576587000008 0.030508
15.914792133899999 38.696675523699994 9.2607912933000005 -0.005505
16.526465883899998 38.186126916999996 8.5067567957999977 -0.063478
16.564152389099998 39.407849303100001 9.7912076848999998 -0.044762
15.564841530699997 37.956135615299999 9.9944994989000016 0.034823
14.749923970499999 39.424385939999993 8.6176645837999999 0.233762
14.109594533299999 39.929675327500007 9.3531660678000001 -0.098839
13.907133912099997 38.501385530999997 7.8458164370000025 -0.088534
13.692901055299998 37.758121697400000 8.4388645100000002 0.176003
10.361152349100001 28.013567702399996 6.3819947118000009 0.024880
11.352794568800002 29.445627719199997 7.6726587646000022 0.311521
12.015378159300001 29.841735134600004 6.8938124048000011 -0.054902
11.092507114599996 30.277096357699996 8.3434243362000018 -0.036678
12.148184391099999 28.474961473099995 8.4017817052999995 -0.292739
11.750798145399999 28.356699765200002 9.3083283092000002 0.220125
20.504621228599998 28.814925975599998 7.0858862531999991 -0.025729
19.869949947700000 28.388292812700001 7.8724052630000010 -0.058550
19.904290871299999 29.564209735800002 6.5500849848000007 -0.075453
16.926874173199998 20.698972744300001 6.2214228399999998 0.291588
15.858416247300001 19.741546232899999 5.5079256171999988 0.250315
16.274913570299997 20.645356487199997 5.4857375050000012 -0.536346
20.699425540200000 29.716350313000000 -9.3229211300000531E-002 0.261871
20.116352926500003 30.503514653999996 7.2041442999996909E-003 -0.613782
19.175619960299997 30.590720204400000 10.104418211100002 0.304813
14.406056864800000 37.797236848299995 4.6687192626000007 0.291712
14.530669147600001 38.010026284600002 6.2241066620000005 0.048118
15.058121929199999 37.852536114799996 5.4089103766000006 -0.420282
11.936818959200002 27.913054098299995 0.82387163370000027 0.232926
12.129460901000002 29.213926635500002 11.198357740400002 0.277354
11.398204752200002 28.567487963000005 10.981788880000000 -0.464338
21.197780042300000 24.797785852800001 8.7909525714000001 -0.120611
20.502968298700001 24.867811108199998 9.6412233945000025 0.006347
21.154646874399997 25.733415105099997 8.2224124633000013 -0.074992
22.204952557900000 24.672197401599998 9.2089417690000026 0.079269
20.833420598500002 23.579042503499998 7.9709589805999999 0.595078
21.673076781100001 20.552942456299998 10.588008893400000 0.289965
20.925770650299999 22.445607940000006 8.5566443361999998 -0.678720
21.627870098100001 19.995568350899998 9.7714935701000005 -0.514548
21.846939358499998 38.671847363899992 10.185871459200003 0.174268
21.724601794999998 38.364180299099999 6.2140211060999997 0.297164
22.695828611600000 38.903513990000000 7.3618929505000006 0.140159
21.747817702000003 38.828451227300000 7.0990777173000001 -0.582662
29.294505873100000 22.756318206000003 1.0730975684999993 -0.081146
28.816823085799999 22.025776401900000 1.7474150838999993 -0.008168
28.812751877099998 23.730052461200000 1.2185923754999997 -0.006723
30.352135072700005 22.817053107700001 1.3618784425000008 -0.005059
28.823275427000002 22.281590864500004 10.557209095200001 0.609203
27.982191946800000 22.963726916400002 9.6587072519999992 -0.563816
27.471646193700003 23.851995591500000 10.022569947100001 0.074160
27.656406047199997 22.503395160799997 8.3698798782000008 0.589315
26.586474185499998 23.235753229399997 7.5913458379000005 -0.161847
26.758082946800002 23.132288561000003 6.5142630344000017 0.041632
26.545489287800002 24.294443269999999 7.8717905650000004 0.047891
25.599203426700001 22.798984840900001 7.8059603663000008 0.049817
30.819332347700001 23.757117428699999 6.6373561440000000 -0.495889
30.804657583599997 24.771732529799998 6.2509770534000006 0.135468
30.462455941500004 22.725394510299996 5.7523376293999995 0.509854
30.118070254699997 23.084616354900003 4.3318696633000009 -0.115069
30.883788305600000 22.668689998099996 3.6613683084999997 -0.000122
30.056061238100000 24.167420397100003 4.1803843125000011 -0.011625
29.165780481200002 22.616328061899999 4.0515571347000003 0.107045
30.249019989000001 20.401427342400002 8.1580328096999999 1.885780
29.504076921800003 21.228167417399998 10.265217725099999 -0.562593
28.182619407400001 21.464227739699997 7.8263498453000002 -0.619336
30.414138627200000 21.473517071300002 6.0564432543000013 -0.559425
29.090037736100001 35.953769571899997 10.275664314500000 -0.168608
29.969926111299998 35.927213768199998 10.933925548200000 0.071091
28.805102972400000 34.940216099899999 9.9775752034000007 -0.060473
28.275740871400004 36.380635675299992 10.883052280699999 0.089285
29.334353193300000 36.860601415700003 9.0964013083000008 0.615816
29.003407776899994 36.433250356999999 7.8053601827000012 -0.466136
28.646104763000000 35.414104952499997 7.6830124289999997 0.066731
29.029414416500000 37.270306544700006 6.6633517032000009 0.627622
28.612701514999998 36.707955944599995 5.3293630253000011 -0.268414
27.573007604400004 37.014502570099999 5.1370159695999993 0.107933
28.659914487199995 35.613340726399997 5.3111348062999992 0.060598
29.249632960900005 37.127482959900000 4.5407635084000022 0.002739
29.829530024400000 38.021032148100005 9.3756467247999993 -0.689506
29.340458026800000 38.508215255199993 6.7001905466000009 -0.581259
21.057016997900000 32.446004225999999 8.5620747850000001 0.077111
28.999085888099998 27.027134518999997 0.14088184459999886 -0.280151
29.927586682800001 27.551421237799996 0.41141822749999896 0.076392
29.191606728400004 25.948582010199999 0.12418522680000060 0.050143
28.254283679799997 27.265264164200001 0.91267199799999899 0.035096
27.394434969999999 32.847892199800000 1.0722486464999992 -0.106825
26.660213739400000 32.418295090799994 1.7673152356999999 0.004162
27.462760463899997 33.928014696800005 1.2388662417000014 -0.003783
28.360004705900003 32.380268311299993 1.3070601796999999 0.101346
28.142625897500000 26.157738976299996 6.1257278712000005 -0.138151
27.270823739000004 26.097106307899999 5.4588412579999996 0.087765
28.443097011300001 25.158814445400001 6.4559123461000008 -0.092769
28.957849230700003 26.584362702899995 5.5195935741000000 0.074617
27.866448478200002 27.095393480599999 7.2729183731999996 0.679077
28.204291522499997 26.717212955600004 8.5802176489000015 -0.562411
28.602032146900001 25.715475793000000 8.7214756676000000 0.119135
28.154180050099999 27.569029011399998 9.7096669750999993 0.655678
28.155029476799999 32.579544662500005 4.3763246750000020 -0.074962
28.563882827600001 31.834707761299999 3.6746925202999998 -0.011327
28.690991963900000 33.525321806100003 4.2381494278999998 -0.004478
27.095719524900002 32.718077244600003 4.1211115215999987 -0.012416
28.259368831899998 32.052527197700002 5.7813436190000012 0.597387
29.112390289199997 32.702525688599998 6.6920797622000014 -0.560036
29.657863655299998 33.571603236800001 6.3328397625000008 0.084707
29.401409186500000 32.248308096100004 7.9909972416000024 0.600212
30.502503618400002 32.948726112700001 8.7560363464000019 -0.204782
30.318369589200000 32.894255387299999 9.8344938888000026 0.058359
30.602468816500004 33.992549579700004 8.4365168436000015 0.062448
25.671869718499998 34.667069228300008 7.5058022855000006 -0.145930
26.353523466000002 34.673059475800002 6.6426764916999987 0.009790
25.819984323400000 35.599771256600000 8.0616861927999999 -0.040931
24.651370979699998 34.630963159600000 7.1031560192999992 0.089615
25.938211612300002 33.429860059499994 8.3363662522000013 0.604190
26.357691097900002 33.579797220700002 9.6727515485000009 -0.479102
26.456295592400000 34.590760126099994 10.056366405000000 0.098869
26.634176908200001 32.523718138000007 10.560784316700000 0.476709
26.738190813199999 30.189540194000003 8.1553108040000009 1.869451
24.818735752899997 28.864987816799999 6.1925884161000013 0.271082
25.064004835100000 28.573223994400003 10.086682824900002 0.277550
24.936904897100000 30.287733463499997 5.6933650115000001 0.268175
24.101887778800002 28.890618364900000 8.8363897668000018 0.189493
27.348429389600000 28.233050006900005 6.9480924148999987 -0.690687
27.768051490300000 28.786199702699996 9.6867171445999993 -0.579538
27.566863720600001 31.003771442799998 6.0543458018000020 -0.548136
28.817679897700000 31.252949769099999 8.5597265467000021 -0.616552
25.767030919499998 32.304815110100002 7.7541596904999999 -0.686816
26.583076394699997 31.272038730099997 10.261957344200001 -0.501958
24.954678229400002 29.780797089800000 6.5471961695000020 -0.526815
25.019248686499999 29.044528644000003 9.2117482150000001 -0.618483
23.088555277899999 22.793727475799997 0.67524800600000046 -0.220838
22.213633429900000 22.853753340599997 1.2155155800000025E-002 0.079661
23.394614388999997 23.793711376999997 0.99800864559999947 -0.073152
23.901329371500001 22.362752275099997 6.9076360599999984E-002 0.131867
22.817377017200002 21.865259248000001 1.8321801536000009 0.695524
23.136810296499998 22.259339165500002 3.1361088341999994 -0.532983
23.505386331900002 23.270926343499994 3.2830236588000008 0.101264
23.120649283700001 21.393516694200002 4.2550161356000009 0.603742
23.564037711400001 21.932726777199996 5.5908170912000017 -0.214103
24.574373562299996 21.545925724499998 5.7993770401000004 0.079382
23.603078585700004 23.027865993499997 5.5992506628999994 0.046927
22.880739402600000 21.582999017500001 6.3748832857000002 -0.004859
22.316440653000001 20.716703036799995 1.5235392234999989 -0.724660
22.807405318299999 20.154556293999999 4.2023781543000016 -0.549210
23.303117801100001 36.458325704499998 0.28462728190000014 0.607709
24.180515833400005 35.800407260000000 1.1599370858000009 -0.559776
24.724346827300000 34.941800680100002 0.77255886679999974 0.076084
24.480402645200002 36.223217804699999 2.4720844477999999 0.607195
25.597271633299997 35.513114636400005 3.2033081260000000 -0.130032
25.444752548099999 35.563225135400003 4.2864932612999995 -0.001238
25.688119997399998 34.471204128800004 2.8769238518000018 0.050117
26.554619805700000 36.012621166899997 2.9871905509000016 0.062503
21.316667425900000 34.974686506899999 4.2488583232999995 -0.511677
21.346235082700005 33.960039549299992 4.6340675586000000 0.131545
21.639923521899998 36.013461065599998 5.1368272558999992 0.512426
21.988098702700000 35.645318498700000 6.5561079850999988 -0.104796
21.239281495599997 36.072380472999996 7.2372740295000009 -0.057285
22.036266999199999 34.561614529600000 6.7085376501000020 0.003532
22.958982674900003 36.089302064700000 6.8107278230999997 0.070051
21.849958169299999 38.341983423199991 2.6983062500000004 1.882740
22.634283329799995 37.518318698399995 0.56544092300000048 -0.541922
23.889635344699993 37.191672512499999 3.0716260924000012 -0.639776
21.657758873700001 37.268419019099994 4.8456797849000006 -0.505081
22.729243247700001 35.900806133200000 9.8051423319000026 -0.150632
22.446583564600001 36.692822748099999 9.1005346097000004 0.074790
23.596945988500003 35.337422981099991 9.4405735314000001 0.002516
21.872736467699998 35.207663279199998 9.8315817925000015 0.034020
30.214551812400000 20.083936792699998 0.74784725490000037 0.242566
30.410742503800002 20.371819757399997 4.6724172259000012 0.304377
29.443686610800000 20.005992560899998 3.4623426262999990 0.190123
30.385854107300002 19.910651216900000 3.7918094817999997 -0.669900
30.959703966999999 33.934441610400008 2.0885268181999996 -0.144502
31.663140921099998 33.856835658700000 1.2464747371000011 0.011374
30.994314933900000 32.998706130099997 2.6571361186999995 -0.070058
29.958357589700000 34.059562484000004 1.6576789423999996 0.085168
31.313176195200004 35.151111276999998 2.9133122972000005 0.635761
30.421727750799999 38.227575732099993 0.27824548480000044 0.253333
31.221900634399997 36.289836558600001 2.3385984901000012 -0.709421
30.446578382800002 38.745769223899998 1.1245579718000001 -0.436936
24.035530689800002 32.627542174099993 4.8110628499000008 -0.191309
24.900879258800000 32.632636132099996 5.4896670540999990 0.100981
23.790219150100004 33.644378048599997 4.4902468195000003 -0.059197
23.192082283599998 32.237313851699994 5.4030432873000009 0.073512
24.267733324300004 31.690930599199998 3.6539399978999998 0.726647
23.972288664099999 32.116381770000011 2.3465563321999992 -0.521336
23.670628058400006 33.152686713500003 2.2175124055999995 0.069263
23.904725044800003 31.286129375400002 1.2136000228000010 0.582855
23.943957573200002 26.113493890899999 6.5144011703000011 -0.047129
23.484353043100000 26.820485925599996 7.2231268985000003 -0.030449
23.480934051300000 25.129347047800000 6.6469403256000010 0.007171
25.013091148599997 26.056423225100005 6.7591990223999989 -0.019840
23.784680113900002 26.647309949900002 5.1177656455000005 0.577507
22.944628015900001 25.961585244799998 4.2190336887000006 -0.547811
22.440111561000002 25.071744516199995 4.5868115281000010 0.067537
22.621741782299996 26.401413478599999 2.9261074259000002 0.602539
21.527066123200001 25.684784727799997 2.1686057263999992 -0.186372
21.744404411800001 25.677314009199996 1.0931494275999996 0.061603
21.394878527600000 24.655191673699999 2.5189179620999993 0.047866
26.525439806600001 24.148910376400000 3.4097280169000017 -0.141392
25.809874935699998 24.090775498800003 4.2433536001999999 0.013149
26.482496611599998 23.209590150499999 2.8472917293000006 -0.062655
27.522757874400000 24.260421257200001 3.8537783730000004 0.084428
26.202698733700000 25.367116550799999 2.5752601004000000 0.618314
25.813301375599998 25.189720327699998 1.2316472538000003 -0.467900
25.790358172400001 24.174100809800002 0.84825131519999986 0.108855
25.497571787400002 26.225247538400001 0.33823823590000113 0.473759
25.245296412100000 28.550574307799998 2.7464495798000002 1.878521
27.153124216299997 29.873965403600000 4.7162442018000004 0.242055
26.950498703899996 30.121409038900001 0.79510019110000030 0.292359
27.074150112700000 28.439605165799996 5.1987834642000008 0.189078
27.900130929800000 29.786210189600002 2.0385554527999998 0.166345
24.708507709299997 30.519490552699999 3.9558519660999996 -0.745971
24.134983183299997 30.016085989700002 1.2159026985000003 -0.547088
24.413573604099998 27.735653397099998 4.8451070621000003 -0.534239
23.168029772400001 27.409865508299998 2.3395907529000000 -0.636534
26.300372175200000 26.505629122600002 3.1502025534000007 -0.713332
25.470323578200002 27.480668529099997 0.63857025040000015 -0.531557
27.024899305700000 28.959224825900002 4.3531761530000015 -0.400714
26.958075924700005 29.695480055600004 1.6923363508000013 -0.641788
23.084089098900002 31.891170939000002 10.804469582499999 -0.163131
22.041590396100002 31.583542668000003 10.621071433300001 0.097435
23.123490104400002 32.986012792599993 10.807277071600002 0.042905
23.710672745100005 31.499272957799999 9.9916483148000008 -0.052879
24.803226911300001 25.879470438299993 9.8149357965000021 -0.091623
25.559434032199999 26.312962365699999 9.1451784986000000 -0.000599
24.766959681700001 24.796025786100000 9.6590848726000011 0.006478
23.838794070800002 26.321529795499998 9.5326723435999998 0.055526
30.978211901700000 26.215135868799997 2.3115482902000011 0.107805
25.815857330800000 20.090592252099999 1.7294444953999994 -0.112765
25.177088471299999 20.496694036499996 2.5229863823000009 -0.018281
25.217339668099999 19.355808703099999 1.1724848530999996 -0.074834
26.081147383599998 20.910702406900000 1.0485598706000012 0.039469
27.067231860000000 19.449456244699999 2.3148154381000001 0.414738
27.737332021600000 19.072144598400005 1.5319261219999998 -0.118060
27.846742944500001 20.399438582299997 3.0730670488000005 -0.337719
27.403760739899997 20.538375176699997 3.9652401188000002 0.222551
26.934725557699998 38.175403211199999 2.9598650338000003 -0.044745
21.115599343299998 30.002685744499995 3.7047488794000003 -0.057595
21.714339580800004 30.396961440399995 2.8742310202000017 -0.050155
21.753755632099999 29.307732765699992 4.2694898886999999 -0.068600
31.252281269799994 30.838633216300007 4.3647143708999989 0.036274
30.272621272300004 29.295928819100002 3.1916791355999994 0.368513
29.644442382899999 28.931689396399996 4.0139842885000006 -0.071168
30.550718744299996 28.426184096199997 2.5777274310999996 -0.079978
29.431677984700002 30.182532024800004 2.4195235487000009 -0.357258
29.850696741700002 30.321482325999995 1.5147321581999988 0.307100
25.364145818099999 20.580846337199997 7.8801576587000008 0.030508
26.320239844900001 38.696675523699994 9.2607912933000005 -0.005505
26.931913594899999 38.186126916999996 8.5067567957999977 -0.063478
26.969600100099999 39.407849303100001 9.7912076848999998 -0.044762
25.970289241699998 37.956135615299999 9.9944994989000016 0.034823
25.155371681500000 39.424385939999993 8.6176645837999999 0.233762
24.515042244300002 39.929675327500007 9.3531660678000001 -0.098839
24.312581623099998 38.501385530999997 7.8458164370000025 -0.088534
24.098348766299999 37.758121697400000 8.4388645100000002 0.176003
20.766600060100000 28.013567702399996 6.3819947118000009 0.024880
21.758242279800005 29.445627719199997 7.6726587646000022 0.311521
22.420825870300000 29.841735134600004 6.8938124048000011 -0.054902
21.497954825599997 30.277096357699996 8.3434243362000018 -0.036678
22.553632102100000 28.474961473099995 8.4017817052999995 -0.292739
22.156245856400002 28.356699765200002 9.3083283092000002 0.220125
30.910068939599999 28.814925975599998 7.0858862531999991 -0.025729
30.275397658700001 28.388292812700001 7.8724052630000010 -0.058550
30.309738582300000 29.564209735800002 6.5500849848000007 -0.075453
27.332321884199999 20.698972744300001 6.2214228399999998 0.291588
26.263863958300000 19.741546232899999 5.5079256171999988 0.250315
26.680361281299998 20.645356487199997 5.4857375050000012 -0.536346
31.104873251200001 29.716350313000000 -9.3229211300000531E-002 0.261871
30.521800637500004 30.503514653999996 7.2041442999996909E-003 -0.613782
29.581067671299998 30.590720204400000 10.104418211100002 0.304813
24.811504575800001 37.797236848299995 4.6687192626000007 0.291712
24.936116858600002 38.010026284600002 6.2241066620000005 0.048118
25.463569640199999 37.852536114799996 5.4089103766000006 -0.420282
22.342266670200001 27.913054098299995 0.82387163370000027 0.232926
22.534908612000002 29.213926635500002 11.198357740400002 0.277354
21.803652463200002 28.567487963000005 10.981788880000000 -0.464338
31.603227753299997 24.797785852800001 8.7909525714000001 -0.120611
30.908416009700002 24.867811108199998 9.6412233945000025 0.006347
31.560094585400002 25.733415105099997 8.2224124633000013 -0.074992
32.610400268899994 24.672197401599998 9.2089417690000026 0.079269
31.238868309499999 23.579042503499998 7.9709589805999999 0.595078
32.078524492100009 20.552942456299998 10.588008893400000 0.289965
31.331218361300003 22.445607940000006 8.5566443361999998 -0.678720
32.033317809099998 19.995568350899998 9.7714935701000005 -0.514548
32.252387069500003 38.671847363899992 10.185871459200003 0.174268
32.130049505999999 38.364180299099999 6.2140211060999997 0.297164
33.101276322600000 38.903513990000000 7.3618929505000006 0.140159
32.153265413000000 38.828451227300000 7.0990777173000001 -0.582662
39.699953584100001 22.756318206000003 1.0730975684999993 -0.081146
39.222270796799997 22.025776401900000 1.7474150838999993 -0.008168
39.218199588100006 23.730052461200000 1.2185923754999997 -0.006723
40.757582783700002 22.817053107700001 1.3618784425000008 -0.005059
39.228723138000007 22.281590864500004 10.557209095200001 0.609203
38.387639657799994 22.963726916400002 9.6587072519999992 -0.563816
37.877093904700004 23.851995591500000 10.022569947100001 0.074160
38.061853758199995 22.503395160799997 8.3698798782000008 0.589315
36.991921896499996 23.235753229399997 7.5913458379000005 -0.161847
37.163530657800010 23.132288561000003 6.5142630344000017 0.041632
36.950936998800010 24.294443269999999 7.8717905650000004 0.047891
36.004651137699994 22.798984840900001 7.8059603663000008 0.049817
41.224780058699992 23.757117428699999 6.6373561440000000 -0.495889
41.210105294600005 24.771732529799998 6.2509770534000006 0.135468
40.867903652499997 22.725394510299996 5.7523376293999995 0.509854
40.523517965700002 23.084616354900003 4.3318696633000009 -0.115069
41.289236016600007 22.668689998099996 3.6613683084999997 -0.000122
40.461508949099994 24.167420397100003 4.1803843125000011 -0.011625
39.571228192200003 22.616328061899999 4.0515571347000003 0.107045
40.654467700000005 20.401427342400002 8.1580328096999999 1.885780
39.909524632800000 21.228167417399998 10.265217725099999 -0.562593
38.588067118400005 21.464227739699997 7.8263498453000002 -0.619336
40.819586338200004 21.473517071300002 6.0564432543000013 -0.559425
39.495485447099995 35.953769571899997 10.275664314500000 -0.168608
40.375373822299998 35.927213768199998 10.933925548200000 0.071091
39.210550683400001 34.940216099899999 9.9775752034000007 -0.060473
38.681188582400004 36.380635675299992 10.883052280699999 0.089285
39.739800904299997 36.860601415700003 9.0964013083000008 0.615816
39.408855487899999 36.433250356999999 7.8053601827000012 -0.466136
39.051552474000005 35.414104952499997 7.6830124289999997 0.066731
39.434862127500004 37.270306544700006 6.6633517032000009 0.627622
39.018149225999998 36.707955944599995 5.3293630253000011 -0.268414
37.978455315399998 37.014502570099999 5.1370159695999993 0.107933
39.065362198199999 35.613340726399997 5.3111348062999992 0.060598
39.655080671900002 37.127482959900000 4.5407635084000022 0.002739
40.234977735400001 38.021032148100005 9.3756467247999993 -0.689506
39.745905737800008 38.508215255199993 6.7001905466000009 -0.581259
31.462464708900001 32.446004225999999 8.5620747850000001 0.077111
39.404533599100006 27.027134518999997 0.14088184459999886 -0.280151
40.333034393799998 27.551421237799996 0.41141822749999896 0.076392
39.597054439400004 25.948582010199999 0.12418522680000060 0.050143
38.659731390799998 27.265264164200001 0.91267199799999899 0.035096
37.799882681000007 32.847892199800000 1.0722486464999992 -0.106825
37.065661450400007 32.418295090799994 1.7673152356999999 0.004162
37.868208174899998 33.928014696800005 1.2388662417000014 -0.003783
38.765452416900004 32.380268311299993 1.3070601796999999 0.101346
38.548073608500005 26.157738976299996 6.1257278712000005 -0.138151
37.676271450000002 26.097106307899999 5.4588412579999996 0.087765
38.848544722299998 25.158814445400001 6.4559123461000008 -0.092769
39.363296941700000 26.584362702899995 5.5195935741000000 0.074617
38.271896189200000 27.095393480599999 7.2729183731999996 0.679077
38.609739233499994 26.717212955600004 8.5802176489000015 -0.562411
39.007479857899995 25.715475793000000 8.7214756676000000 0.119135
38.559627761099996 27.569029011399998 9.7096669750999993 0.655678
38.560477187799997 32.579544662500005 4.3763246750000020 -0.074962
38.969330538599998 31.834707761299999 3.6746925202999998 -0.011327
39.096439674899990 33.525321806100003 4.2381494278999998 -0.004478
37.501167235900006 32.718077244600003 4.1211115215999987 -0.012416
38.664816542900006 32.052527197700002 5.7813436190000012 0.597387
39.517838000199994 32.702525688599998 6.6920797622000014 -0.560036
40.063311366299999 33.571603236800001 6.3328397625000008 0.084707
39.806856897500005 32.248308096100004 7.9909972416000024 0.600212
40.907951329399999 32.948726112700001 8.7560363464000019 -0.204782
40.723817300199997 32.894255387299999 9.8344938888000026 0.058359
41.007916527499994 33.992549579700004 8.4365168436000015 0.062448
36.077317429499999 34.667069228300008 7.5058022855000006 -0.145930
36.758971176999999 34.673059475800002 6.6426764916999987 0.009790
36.225432034400001 35.599771256600000 8.0616861927999999 -0.040931
35.056818690699998 34.630963159600000 7.1031560192999992 0.089615
36.343659323300010 33.429860059499994 8.3363662522000013 0.604190
36.763138808899996 33.579797220700002 9.6727515485000009 -0.479102
36.861743303399997 34.590760126099994 10.056366405000000 0.098869
37.039624619199998 32.523718138000007 10.560784316700000 0.476709
37.143638524199993 30.189540194000003 8.1553108040000009 1.869451
35.224183463900005 28.864987816799999 6.1925884161000013 0.271082
35.469452546100001 28.573223994400003 10.086682824900002 0.277550
35.342352608099993 30.287733463499997 5.6933650115000001 0.268175
34.507335489799999 28.890618364900000 8.8363897668000018 0.189493
37.753877100600000 28.233050006900005 6.9480924148999987 -0.690687
38.173499201300004 28.786199702699996 9.6867171445999993 -0.579538
37.972311431599998 31.003771442799998 6.0543458018000020 -0.548136
39.223127608699997 31.252949769099999 8.5597265467000021 -0.616552
36.172478630499995 32.304815110100002 7.7541596904999999 -0.686816
36.988524105700002 31.272038730099997 10.261957344200001 -0.501958
35.360125940400010 29.780797089800000 6.5471961695000020 -0.526815
35.424696397499993 29.044528644000003 9.2117482150000001 -0.618483
33.494002988900000 22.793727475799997 0.67524800600000046 -0.220838
32.619081140900008 22.853753340599997 1.2155155800000025E-002 0.079661
33.800062100000005 23.793711376999997 0.99800864559999947 -0.073152
34.306777082499998 22.362752275099997 6.9076360599999984E-002 0.131867
33.222824728200003 21.865259248000001 1.8321801536000009 0.695524
33.542258007499996 22.259339165500002 3.1361088341999994 -0.532983
33.910834042899999 23.270926343499994 3.2830236588000008 0.101264
33.526096994699998 21.393516694200002 4.2550161356000009 0.603742
33.969485422400005 21.932726777199996 5.5908170912000017 -0.214103
34.979821273300004 21.545925724499998 5.7993770401000004 0.079382
34.008526296699998 23.027865993499997 5.5992506628999994 0.046927
33.286187113600000 21.582999017500001 6.3748832857000002 -0.004859
32.721888364000002 20.716703036799995 1.5235392234999989 -0.724660
33.212853029300000 20.154556293999999 4.2023781543000016 -0.549210
33.708565512100002 36.458325704499998 0.28462728190000014 0.607709
34.585963544399995 35.800407260000000 1.1599370858000009 -0.559776
35.129794538300004 34.941800680100002 0.77255886679999974 0.076084
34.885850356200002 36.223217804699999 2.4720844477999999 0.607195
36.002719344300004 35.513114636400005 3.2033081260000000 -0.130032
35.850200259100006 35.563225135400003 4.2864932612999995 -0.001238
36.093567708399995 34.471204128800004 2.8769238518000018 0.050117
36.960067516700001 36.012621166899997 2.9871905509000016 0.062503
31.722115136900001 34.974686506899999 4.2488583232999995 -0.511677
31.751682793700006 33.960039549299992 4.6340675586000000 0.131545
32.045371232899996 36.013461065599998 5.1368272558999992 0.512426
32.393546413699994 35.645318498700000 6.5561079850999988 -0.104796
31.644729206600001 36.072380472999996 7.2372740295000009 -0.057285
32.441714710200003 34.561614529600000 6.7085376501000020 0.003532
33.364430385899993 36.089302064700000 6.8107278230999997 0.070051
32.255405880299996 38.341983423199991 2.6983062500000004 1.882740
33.039731040800000 37.518318698399995 0.56544092300000048 -0.541922
34.295083055699997 37.191672512499999 3.0716260924000012 -0.639776
32.063206584699998 37.268419019099994 4.8456797849000006 -0.505081
33.134690958700006 35.900806133200000 9.8051423319000026 -0.150632
32.852031275600005 36.692822748099999 9.1005346097000004 0.074790
34.002393699499997 35.337422981099991 9.4405735314000001 0.002516
32.278184178699995 35.207663279199998 9.8315817925000015 0.034020
40.619999523400004 20.083936792699998 0.74784725490000037 0.242566
40.816190214800002 20.371819757399997 4.6724172259000012 0.304377
39.849134321799994 20.005992560899998 3.4623426262999990 0.190123
40.791301818299999 19.910651216900000 3.7918094817999997 -0.669900
41.365151678000004 33.934441610400008 2.0885268181999996 -0.144502
42.068588632100003 33.856835658700000 1.2464747371000011 0.011374
41.399762644900001 32.998706130099997 2.6571361186999995 -0.070058
40.363805300700001 34.059562484000004 1.6576789423999996 0.085168
41.718623906199994 35.151111276999998 2.9133122972000005 0.635761
40.827175461799996 38.227575732099993 0.27824548480000044 0.253333
41.627348345399994 36.289836558600001 2.3385984901000012 -0.709421
40.852026093799999 38.745769223899998 1.1245579718000001 -0.436936
34.440978400799999 32.627542174099993 4.8110628499000008 -0.191309
35.306326969799997 32.632636132099996 5.4896670540999990 0.100981
34.195666861100001 33.644378048599997 4.4902468195000003 -0.059197
33.597529994600002 32.237313851699994 5.4030432873000009 0.073512
34.673181035299997 31.690930599199998 3.6539399978999998 0.726647
34.377736375100007 32.116381770000011 2.3465563321999992 -0.521336
34.076075769399999 33.152686713500003 2.2175124055999995 0.069263
34.310172755799996 31.286129375400002 1.2136000228000010 0.582855
34.349405284200003 26.113493890899999 6.5144011703000011 -0.047129
33.889800754100001 26.820485925599996 7.2231268985000003 -0.030449
33.886381762300005 25.129347047800000 6.6469403256000010 0.007171
35.418538859600005 26.056423225100005 6.7591990223999989 -0.019840
34.190127824899996 26.647309949900002 5.1177656455000005 0.577507
33.350075726900002 25.961585244799998 4.2190336887000006 -0.547811
32.845559271999996 25.071744516199995 4.5868115281000010 0.067537
33.027189493300007 26.401413478599999 2.9261074259000002 0.602539
31.932513834200002 25.684784727799997 2.1686057263999992 -0.186372
32.149852122799992 25.677314009199996 1.0931494275999996 0.061603
31.800326238600000 24.655191673699999 2.5189179620999993 0.047866
36.930887517599999 24.148910376400000 3.4097280169000017 -0.141392
36.215322646700010 24.090775498800003 4.2433536001999999 0.013149
36.887944322600006 23.209590150499999 2.8472917293000006 -0.062655
37.928205585399994 24.260421257200001 3.8537783730000004 0.084428
36.608146444699997 25.367116550799999 2.5752601004000000 0.618314
36.218749086600006 25.189720327699998 1.2316472538000003 -0.467900
36.195805883399998 24.174100809800002 0.84825131519999986 0.108855
35.903019498399999 26.225247538400001 0.33823823590000113 0.473759
35.650744123100004 28.550574307799998 2.7464495798000002 1.878521
37.558571927300001 29.873965403600000 4.7162442018000004 0.242055
37.355946414900011 30.121409038900001 0.79510019110000030 0.292359
37.479597823699997 28.439605165799996 5.1987834642000008 0.189078
38.305578640800000 29.786210189600002 2.0385554527999998 0.166345
35.113955420299995 30.519490552699999 3.9558519660999996 -0.745971
34.540430894300002 30.016085989700002 1.2159026985000003 -0.547088
34.819021315100002 27.735653397099998 4.8451070621000003 -0.534239
33.573477483400005 27.409865508299998 2.3395907529000000 -0.636534
36.705819886200004 26.505629122600002 3.1502025534000007 -0.713332
35.875771289199996 27.480668529099997 0.63857025040000015 -0.531557
37.430347016700004 28.959224825900002 4.3531761530000015 -0.400714
37.363523635699998 29.695480055600004 1.6923363508000013 -0.641788
33.489536809900002 31.891170939000002 10.804469582499999 -0.163131
32.447038107099999 31.583542668000003 10.621071433300001 0.097435
33.528937815399999 32.986012792599993 10.807277071600002 0.042905
34.116120456099999 31.499272957799999 9.9916483148000008 -0.052879
35.208674622300002 25.879470438299993 9.8149357965000021 -0.091623
35.964881743199996 26.312962365699999 9.1451784986000000 -0.000599
35.172407392700002 24.796025786100000 9.6590848726000011 0.006478
34.244241781800000 26.321529795499998 9.5326723435999998 0.055526
41.383659612700008 26.215135868799997 2.3115482902000011 0.107805
36.221305041800001 20.090592252099999 1.7294444953999994 -0.112765
35.582536182300004 20.496694036499996 2.5229863823000009 -0.018281
35.622787379100004 19.355808703099999 1.1724848530999996 -0.074834
36.486595094599998 20.910702406900000 1.0485598706000012 0.039469
37.472679571000008 19.449456244699999 2.3148154381000001 0.414738
38.142779732600005 19.072144598400005 1.5319261219999998 -0.118060
38.252190655500002 20.399438582299997 3.0730670488000005 -0.337719
37.809208450900002 20.538375176699997 3.9652401188000002 0.222551
37.340173268700006 38.175403211199999 2.9598650338000003 -0.044745
31.521047054299999 30.002685744499995 3.7047488794000003 -0.057595
32.119787291800002 30.396961440399995 2.8742310202000017 -0.050155
32.159203343100003 29.307732765699992 4.2694898886999999 -0.068600
41.657728980799995 30.838633216300007 4.3647143708999989 0.036274
40.678068983300001 29.295928819100002 3.1916791355999994 0.368513
40.049890093899997 28.931689396399996 4.0139842885000006 -0.071168
40.956166455300000 28.426184096199997 2.5777274310999996 -0.079978
39.837125695700003 30.182532024800004 2.4195235487000009 -0.357258
40.256144452699999 30.321482325999995 1.5147321581999988 0.307100
35.769593529100000 20.580846337199997 7.8801576587000008 0.030508
36.725687555899995 38.696675523699994 9.2607912933000005 -0.005505
37.337361305900004 38.186126916999996 8.5067567957999977 -0.063478
37.375047811099996 39.407849303100001 9.7912076848999998 -0.044762
36.375736952700002 37.956135615299999 9.9944994989000016 0.034823
35.560819392500001 39.424385939999993 8.6176645837999999 0.233762
34.920489955299999 39.929675327500007 9.3531660678000001 -0.098839
34.718029334099995 38.501385530999997 7.8458164370000025 -0.088534
34.503796477300000 37.758121697400000 8.4388645100000002 0.176003
31.172047771100001 28.013567702399996 6.3819947118000009 0.024880
32.163689990800002 29.445627719199997 7.6726587646000022 0.311521
32.826273581300001 29.841735134600004 6.8938124048000011 -0.054902
31.903402536600002 30.277096357699996 8.3434243362000018 -0.036678
32.959079813099997 28.474961473099995 8.4017817052999995 -0.292739
32.561693567400006 28.356699765200002 9.3083283092000002 0.220125
41.315516650600003 28.814925975599998 7.0858862531999991 -0.025729
40.680845369699995 28.388292812700001 7.8724052630000010 -0.058550
40.715186293300007 29.564209735800002 6.5500849848000007 -0.075453
37.737769595200000 20.698972744300001 6.2214228399999998 0.291588
36.669311669299994 19.741546232899999 5.5079256171999988 0.250315
37.085808992300002 20.645356487199997 5.4857375050000012 -0.536346
41.510320962199998 29.716350313000000 -9.3229211300000531E-002 0.261871
40.927248348500001 30.503514653999996 7.2041442999996909E-003 -0.613782
39.986515382299999 30.590720204400000 10.104418211100002 0.304813
35.216952286800002 37.797236848299995 4.6687192626000007 0.291712
35.341564569600003 38.010026284600002 6.2241066620000005 0.048118
35.869017351200000 37.852536114799996 5.4089103766000006 -0.420282
32.747714381199991 27.913054098299995 0.82387163370000027 0.232926
32.940356323000003 29.213926635500002 11.198357740400002 0.277354
32.209100174199996 28.567487963000005 10.981788880000000 -0.464338
42.008675464299998 24.797785852800001 8.7909525714000001 -0.120611
41.313863720699992 24.867811108199998 9.6412233945000025 0.006347
41.965542296400010 25.733415105099997 8.2224124633000013 -0.074992
43.015847979899995 24.672197401599998 9.2089417690000026 0.079269
41.644316020500000 23.579042503499998 7.9709589805999999 0.595078
42.483972203100009 20.552942456299998 10.588008893400000 0.289965
41.736666072300004 22.445607940000006 8.5566443361999998 -0.678720
42.438765520099999 19.995568350899998 9.7714935701000005 -0.514548
42.657834780500004 38.671847363899992 10.185871459200003 0.174268
42.535497217000000 38.364180299099999 6.2140211060999997 0.297164
43.506724033600001 38.903513990000000 7.3618929505000006 0.140159
42.558713124000001 38.828451227300000 7.0990777173000001 -0.582662
50.105401295100002 22.756318206000003 1.0730975684999993 -0.081146
49.627718507799997 22.025776401900000 1.7474150838999993 -0.008168
49.623647299100007 23.730052461200000 1.2185923754999997 -0.006723
51.163030494700003 22.817053107700001 1.3618784425000008 -0.005059
49.634170849000007 22.281590864500004 10.557209095200001 0.609203
48.793087368799995 22.963726916400002 9.6587072519999992 -0.563816
48.282541615699998 23.851995591500000 10.022569947100001 0.074160
48.467301469199995 22.503395160799997 8.3698798782000008 0.589315
47.397369607499996 23.235753229399997 7.5913458379000005 -0.161847
47.568978368800011 23.132288561000003 6.5142630344000017 0.041632
47.356384709800011 24.294443269999999 7.8717905650000004 0.047891
46.410098848699995 22.798984840900001 7.8059603663000008 0.049817
51.630227769699992 23.757117428699999 6.6373561440000000 -0.495889
51.615553005600006 24.771732529799998 6.2509770534000006 0.135468
51.273351363499998 22.725394510299996 5.7523376293999995 0.509854
50.928965676700003 23.084616354900003 4.3318696633000009 -0.115069
51.694683727600008 22.668689998099996 3.6613683084999997 -0.000122
50.866956660099994 24.167420397100003 4.1803843125000011 -0.011625
49.976675903200004 22.616328061899999 4.0515571347000003 0.107045
51.059915411000006 20.401427342400002 8.1580328096999999 1.885780
50.314972343800001 21.228167417399998 10.265217725099999 -0.562593
48.993514829400006 21.464227739699997 7.8263498453000002 -0.619336
51.225034049200005 21.473517071300002 6.0564432543000013 -0.559425
49.900933158099996 35.953769571899997 10.275664314500000 -0.168608
50.780821533299999 35.927213768199998 10.933925548200000 0.071091
49.615998394400002 34.940216099899999 9.9775752034000007 -0.060473
49.086636293400005 36.380635675299992 10.883052280699999 0.089285
50.145248615299998 36.860601415700003 9.0964013083000008 0.615816
49.814303198899999 36.433250356999999 7.8053601827000012 -0.466136
49.457000185000005 35.414104952499997 7.6830124289999997 0.066731
49.840309838500005 37.270306544700006 6.6633517032000009 0.627622
49.423596936999999 36.707955944599995 5.3293630253000011 -0.268414
48.383903026399999 37.014502570099999 5.1370159695999993 0.107933
49.470809909200000 35.613340726399997 5.3111348062999992 0.060598
50.060528382900003 37.127482959900000 4.5407635084000022 0.002739
50.640425446400002 38.021032148100005 9.3756467247999993 -0.689506
50.151353448800009 38.508215255199993 6.7001905466000009 -0.581259
41.867912419900001 32.446004225999999 8.5620747850000001 0.077111
49.809981310100007 27.027134518999997 0.14088184459999886 -0.280151
50.738482104799999 27.551421237799996 0.41141822749999896 0.076392
50.002502150400005 25.948582010199999 0.12418522680000060 0.050143
49.065179101799998 27.265264164200001 0.91267199799999899 0.035096
48.205330392000008 32.847892199800000 1.0722486464999992 -0.106825
47.471109161400008 32.418295090799994 1.7673152356999999 0.004162
48.273655885899998 33.928014696800005 1.2388662417000014 -0.003783
49.170900127900005 32.380268311299993 1.3070601796999999 0.101346
48.953521319500005 26.157738976299996 6.1257278712000005 -0.138151
48.081719161000002 26.097106307899999 5.4588412579999996 0.087765
49.253992433299999 25.158814445400001 6.4559123461000008 -0.092769
49.768744652700001 26.584362702899995 5.5195935741000000 0.074617
48.677343900200000 27.095393480599999 7.2729183731999996 0.679077
49.015186944499995 26.717212955600004 8.5802176489000015 -0.562411
49.412927568899995 25.715475793000000 8.7214756676000000 0.119135
48.965075472099997 27.569029011399998 9.7096669750999993 0.655678
48.965924898799997 32.579544662500005 4.3763246750000020 -0.074962
49.374778249599999 31.834707761299999 3.6746925202999998 -0.011327
49.501887385899991 33.525321806100003 4.2381494278999998 -0.004478
47.906614946900007 32.718077244600003 4.1211115215999987 -0.012416
49.070264253900007 32.052527197700002 5.7813436190000012 0.597387
49.923285711199995 32.702525688599998 6.6920797622000014 -0.560036
50.468759077300000 33.571603236800001 6.3328397625000008 0.084707
50.212304608500006 32.248308096100004 7.9909972416000024 0.600212
51.313399040400000 32.948726112700001 8.7560363464000019 -0.204782
51.129265011199998 32.894255387299999 9.8344938888000026 0.058359
51.413364238499994 33.992549579700004 8.4365168436000015 0.062448
46.482765140500000 34.667069228300008 7.5058022855000006 -0.145930
47.164418888000000 34.673059475800002 6.6426764916999987 0.009790
46.630879745400001 35.599771256600000 8.0616861927999999 -0.040931
45.462266401699999 34.630963159600000 7.1031560192999992 0.089615
46.749107034300010 33.429860059499994 8.3363662522000013 0.604190
47.168586519899996 33.579797220700002 9.6727515485000009 -0.479102
47.267191014399998 34.590760126099994 10.056366405000000 0.098869
47.445072330199999 32.523718138000007 10.560784316700000 0.476709
47.549086235199994 30.189540194000003 8.1553108040000009 1.869451
45.629631174900005 28.864987816799999 6.1925884161000013 0.271082
45.874900257100002 28.573223994400003 10.086682824900002 0.277550
45.747800319099994 30.287733463499997 5.6933650115000001 0.268175
44.912783200800000 28.890618364900000 8.8363897668000018 0.189493
48.159324811600001 28.233050006900005 6.9480924148999987 -0.690687
48.578946912300005 28.786199702699996 9.6867171445999993 -0.579538
48.377759142599999 31.003771442799998 6.0543458018000020 -0.548136
49.628575319699998 31.252949769099999 8.5597265467000021 -0.616552
46.577926341499996 32.304815110100002 7.7541596904999999 -0.686816
47.393971816700002 31.272038730099997 10.261957344200001 -0.501958
45.765573651400011 29.780797089800000 6.5471961695000020 -0.526815
45.830144108499994 29.044528644000003 9.2117482150000001 -0.618483
43.899450699900001 22.793727475799997 0.67524800600000046 -0.220838
43.024528851900008 22.853753340599997 1.2155155800000025E-002 0.079661
44.205509811000006 23.793711376999997 0.99800864559999947 -0.073152
44.712224793499999 22.362752275099997 6.9076360599999984E-002 0.131867
43.628272439200003 21.865259248000001 1.8321801536000009 0.695524
43.947705718499996 22.259339165500002 3.1361088341999994 -0.532983
44.316281753900000 23.270926343499994 3.2830236588000008 0.101264
43.931544705699999 21.393516694200002 4.2550161356000009 0.603742
44.374933133400006 21.932726777199996 5.5908170912000017 -0.214103
45.385268984300005 21.545925724499998 5.7993770401000004 0.079382
44.413974007699998 23.027865993499997 5.5992506628999994 0.046927
43.691634824600001 21.582999017500001 6.3748832857000002 -0.004859
43.127336075000002 20.716703036799995 1.5235392234999989 -0.724660
43.618300740300000 20.154556293999999 4.2023781543000016 -0.549210
44.114013223100002 36.458325704499998 0.28462728190000014 0.607709
44.991411255399996 35.800407260000000 1.1599370858000009 -0.559776
45.535242249300005 34.941800680100002 0.77255886679999974 0.076084
45.291298067200003 36.223217804699999 2.4720844477999999 0.607195
46.408167055300005 35.513114636400005 3.2033081260000000 -0.130032
46.255647970100007 35.563225135400003 4.2864932612999995 -0.001238
46.499015419399996 34.471204128800004 2.8769238518000018 0.050117
47.365515227700001 36.012621166899997 2.9871905509000016 0.062503
42.127562847900002 34.974686506899999 4.2488583232999995 -0.511677
42.157130504700007 33.960039549299992 4.6340675586000000 0.131545
42.450818943900003 36.013461065599998 5.1368272558999992 0.512426
42.798994124699995 35.645318498700000 6.5561079850999988 -0.104796
42.050176917600005 36.072380472999996 7.2372740295000009 -0.057285
42.847162421200004 34.561614529600000 6.7085376501000020 0.003532
43.769878096899994 36.089302064700000 6.8107278230999997 0.070051
42.660853591299997 38.341983423199991 2.6983062500000004 1.882740
43.445178751800000 37.518318698399995 0.56544092300000048 -0.541922
44.700530766699998 37.191672512499999 3.0716260924000012 -0.639776
42.468654295700006 37.268419019099994 4.8456797849000006 -0.505081
43.540138669700006 35.900806133200000 9.8051423319000026 -0.150632
43.257478986600006 36.692822748099999 9.1005346097000004 0.074790
44.407841410499998 35.337422981099991 9.4405735314000001 0.002516
42.683631889699996 35.207663279199998 9.8315817925000015 0.034020
51.025447234400005 20.083936792699998 0.74784725490000037 0.242566
51.221637925800003 20.371819757399997 4.6724172259000012 0.304377
50.254582032799995 20.005992560899998 3.4623426262999990 0.190123
51.196749529300000 19.910651216900000 3.7918094817999997 -0.669900
51.770599389000004 33.934441610400008 2.0885268181999996 -0.144502
52.474036343100003 33.856835658700000 1.2464747371000011 0.011374
51.805210355900002 32.998706130099997 2.6571361186999995 -0.070058
50.769253011700002 34.059562484000004 1.6576789423999996 0.085168
52.124071617199995 35.151111276999998 2.9133122972000005 0.635761
51.232623172799997 38.227575732099993 0.27824548480000044 0.253333
52.032796056399995 36.289836558600001 2.3385984901000012 -0.709421
51.257473804800000 38.745769223899998 1.1245579718000001 -0.436936
44.846426111800000 32.627542174099993 4.8110628499000008 -0.191309
45.711774680799998 32.632636132099996 5.4896670540999990 0.100981
44.601114572100002 33.644378048599997 4.4902468195000003 -0.059197
44.002977705600003 32.237313851699994 5.4030432873000009 0.073512
45.078628746299998 31.690930599199998 3.6539399978999998 0.726647
44.783184086100007 32.116381770000011 2.3465563321999992 -0.521336
44.481523480400000 33.152686713500003 2.2175124055999995 0.069263
44.715620466799997 31.286129375400002 1.2136000228000010 0.582855
44.754852995200004 26.113493890899999 6.5144011703000011 -0.047129
44.295248465100002 26.820485925599996 7.2231268985000003 -0.030449
44.291829473300005 25.129347047800000 6.6469403256000010 0.007171
45.823986570600006 26.056423225100005 6.7591990223999989 -0.019840
44.595575535899997 26.647309949900002 5.1177656455000005 0.577507
43.755523437900003 25.961585244799998 4.2190336887000006 -0.547811
43.251006982999996 25.071744516199995 4.5868115281000010 0.067537
43.432637204300008 26.401413478599999 2.9261074259000002 0.602539
42.337961545200002 25.684784727799997 2.1686057263999992 -0.186372
42.555299833799992 25.677314009199996 1.0931494275999996 0.061603
42.205773949600001 24.655191673699999 2.5189179620999993 0.047866
47.336335228599999 24.148910376400000 3.4097280169000017 -0.141392
46.620770357700010 24.090775498800003 4.2433536001999999 0.013149
47.293392033600007 23.209590150499999 2.8472917293000006 -0.062655
48.333653296399994 24.260421257200001 3.8537783730000004 0.084428
47.013594155699998 25.367116550799999 2.5752601004000000 0.618314
46.624196797600000 25.189720327699998 1.2316472538000003 -0.467900
46.601253594399999 24.174100809800002 0.84825131519999986 0.108855
46.308467209400000 26.225247538400001 0.33823823590000113 0.473759
46.056191834100005 28.550574307799998 2.7464495798000002 1.878521
47.964019638300002 29.873965403600000 4.7162442018000004 0.242055
47.761394125900011 30.121409038900001 0.79510019110000030 0.292359
47.885045534699998 28.439605165799996 5.1987834642000008 0.189078
48.711026351800001 29.786210189600002 2.0385554527999998 0.166345
45.519403131299995 30.519490552699999 3.9558519660999996 -0.745971
44.945878605300003 30.016085989700002 1.2159026985000003 -0.547088
45.224469026100003 27.735653397099998 4.8451070621000003 -0.534239
43.978925194400006 27.409865508299998 2.3395907529000000 -0.636534
47.111267597200005 26.505629122600002 3.1502025534000007 -0.713332
46.281219000199997 27.480668529099997 0.63857025040000015 -0.531557
47.835794727700005 28.959224825900002 4.3531761530000015 -0.400714
47.768971346699999 29.695480055600004 1.6923363508000013 -0.641788
43.894984520900003 31.891170939000002 10.804469582499999 -0.163131
42.852485818100000 31.583542668000003 10.621071433300001 0.097435
43.934385526400000 32.986012792599993 10.807277071600002 0.042905
44.521568167100000 31.499272957799999 9.9916483148000008 -0.052879
45.614122333300003 25.879470438299993 9.8149357965000021 -0.091623
46.370329454199997 26.312962365699999 9.1451784986000000 -0.000599
45.577855103700003 24.796025786100000 9.6590848726000011 0.006478
44.649689492800000 26.321529795499998 9.5326723435999998 0.055526
51.789107323700009 26.215135868799997 2.3115482902000011 0.107805
46.626752752800002 20.090592252099999 1.7294444953999994 -0.112765
45.987983893300004 20.496694036499996 2.5229863823000009 -0.018281
46.028235090100004 19.355808703099999 1.1724848530999996 -0.074834
46.892042805599999 20.910702406900000 1.0485598706000012 0.039469
47.878127282000008 19.449456244699999 2.3148154381000001 0.414738
48.548227443600005 19.072144598400005 1.5319261219999998 -0.118060
48.657638366500002 20.399438582299997 3.0730670488000005 -0.337719
48.214656161900002 20.538375176699997 3.9652401188000002 0.222551
47.745620979700007 38.175403211199999 2.9598650338000003 -0.044745
41.926494765300006 30.002685744499995 3.7047488794000003 -0.057595
42.525235002800002 30.396961440399995 2.8742310202000017 -0.050155
42.564651054100004 29.307732765699992 4.2694898886999999 -0.068600
52.063176691799995 30.838633216300007 4.3647143708999989 0.036274
51.083516694300002 29.295928819100002 3.1916791355999994 0.368513
50.455337804899997 28.931689396399996 4.0139842885000006 -0.071168
51.361614166300001 28.426184096199997 2.5777274310999996 -0.079978
50.242573406700004 30.182532024800004 2.4195235487000009 -0.357258
50.661592163700000 30.321482325999995 1.5147321581999988 0.307100
46.175041240100001 20.580846337199997 7.8801576587000008 0.030508
47.131135266899996 38.696675523699994 9.2607912933000005 -0.005505
47.742809016900004 38.186126916999996 8.5067567957999977 -0.063478
47.780495522099997 39.407849303100001 9.7912076848999998 -0.044762
46.781184663700003 37.956135615299999 9.9944994989000016 0.034823
45.966267103500002 39.424385939999993 8.6176645837999999 0.233762
45.325937666300000 39.929675327500007 9.3531660678000001 -0.098839
45.123477045099996 38.501385530999997 7.8458164370000025 -0.088534
44.909244188300001 37.758121697400000 8.4388645100000002 0.176003
41.577495482099998 28.013567702399996 6.3819947118000009 0.024880
42.569137701800003 29.445627719199997 7.6726587646000022 0.311521
43.231721292300001 29.841735134600004 6.8938124048000011 -0.054902
42.308850247600013 30.277096357699996 8.3434243362000018 -0.036678
43.364527524099998 28.474961473099995 8.4017817052999995 -0.292739
42.967141278400007 28.356699765200002 9.3083283092000002 0.220125
51.720964361600004 28.814925975599998 7.0858862531999991 -0.025729
51.086293080699996 28.388292812700001 7.8724052630000010 -0.058550
51.120634004300008 29.564209735800002 6.5500849848000007 -0.075453
48.143217306200000 20.698972744300001 6.2214228399999998 0.291588
47.074759380299994 19.741546232899999 5.5079256171999988 0.250315
47.491256703300003 20.645356487199997 5.4857375050000012 -0.536346
51.915768673199999 29.716350313000000 -9.3229211300000531E-002 0.261871
51.332696059500002 30.503514653999996 7.2041442999996909E-003 -0.613782
50.391963093299999 30.590720204400000 10.104418211100002 0.304813
45.622399997800002 37.797236848299995 4.6687192626000007 0.291712
45.747012280600003 38.010026284600002 6.2241066620000005 0.048118
46.274465062200001 37.852536114799996 5.4089103766000006 -0.420282
43.153162092199992 27.913054098299995 0.82387163370000027 0.232926
43.345804034000004 29.213926635500002 11.198357740400002 0.277354
42.614547885199997 28.567487963000005 10.981788880000000 -0.464338
52.414123175299999 24.797785852800001 8.7909525714000001 -0.120611
51.719311431699992 24.867811108199998 9.6412233945000025 0.006347
52.370990007400010 25.733415105099997 8.2224124633000013 -0.074992
53.421295690899996 24.672197401599998 9.2089417690000026 0.079269
52.049763731500001 23.579042503499998 7.9709589805999999 0.595078
52.889419914100010 20.552942456299998 10.588008893400000 0.289965
52.142113783300005 22.445607940000006 8.5566443361999998 -0.678720
52.844213231099999 19.995568350899998 9.7714935701000005 -0.514548
53.063282491500004 38.671847363899992 10.185871459200003 0.174268
52.940944928000000 38.364180299099999 6.2140211060999997 0.297164
53.912171744600002 38.903513990000000 7.3618929505000006 0.140159
52.964160835000001 38.828451227300000 7.0990777173000001 -0.582662
60.510849006100003 22.756318206000003 1.0730975684999993 -0.081146
60.033166218799998 22.025776401900000 1.7474150838999993 -0.008168
60.029095010100008 23.730052461200000 1.2185923754999997 -0.006723
61.568478205700004 22.817053107700001 1.3618784425000008 -0.005059
60.039618560000008 22.281590864500004 10.557209095200001 0.609203
59.198535079799996 22.963726916400002 9.6587072519999992 -0.563816
58.687989326700006 23.851995591500000 10.022569947100001 0.074160
58.872749180199996 22.503395160799997 8.3698798782000008 0.589315
57.802817318499997 23.235753229399997 7.5913458379000005 -0.161847
57.974426079800011 23.132288561000003 6.5142630344000017 0.041632
57.761832420800012 24.294443269999999 7.8717905650000004 0.047891
56.815546559699996 22.798984840900001 7.8059603663000008 0.049817
62.035675480699993 23.757117428699999 6.6373561440000000 -0.495889
62.021000716600007 24.771732529799998 6.2509770534000006 0.135468
61.678799074499999 22.725394510299996 5.7523376293999995 0.509854
61.334413387700003 23.084616354900003 4.3318696633000009 -0.115069
62.100131438600009 22.668689998099996 3.6613683084999997 -0.000122
61.272404371099995 24.167420397100003 4.1803843125000011 -0.011625
60.382123614200005 22.616328061899999 4.0515571347000003 0.107045
61.465363122000007 20.401427342400002 8.1580328096999999 1.885780
60.720420054800002 21.228167417399998 10.265217725099999 -0.562593
59.398962540400007 21.464227739699997 7.8263498453000002 -0.619336
61.630481760200006 21.473517071300002 6.0564432543000013 -0.559425
60.306380869099996 35.953769571899997 10.275664314500000 -0.168608
61.186269244300000 35.927213768199998 10.933925548200000 0.071091
60.021446105400003 34.940216099899999 9.9775752034000007 -0.060473
59.492084004400006 36.380635675299992 10.883052280699999 0.089285
60.550696326299999 36.860601415700003 9.0964013083000008 0.615816
60.219750909900000 36.433250356999999 7.8053601827000012 -0.466136
59.862447896000006 35.414104952499997 7.6830124289999997 0.066731
60.245757549500006 37.270306544700006 6.6633517032000009 0.627622
59.829044648000000 36.707955944599995 5.3293630253000011 -0.268414
58.789350737400000 37.014502570099999 5.1370159695999993 0.107933
59.876257620200001 35.613340726399997 5.3111348062999992 0.060598
60.465976093900004 37.127482959900000 4.5407635084000022 0.002739
61.045873157400003 38.021032148100005 9.3756467247999993 -0.689506
60.556801159800010 38.508215255199993 6.7001905466000009 -0.581259
52.273360130900002 32.446004225999999 8.5620747850000001 0.077111
60.215429021100007 27.027134518999997 0.14088184459999886 -0.280151
61.143929815800000 27.551421237799996 0.41141822749999896 0.076392
60.407949861400006 25.948582010199999 0.12418522680000060 0.050143
59.470626812799999 27.265264164200001 0.91267199799999899 0.035096
58.610778103000008 32.847892199800000 1.0722486464999992 -0.106825
57.876556872400009 32.418295090799994 1.7673152356999999 0.004162
58.679103596899999 33.928014696800005 1.2388662417000014 -0.003783
59.576347838900006 32.380268311299993 1.3070601796999999 0.101346
59.358969030500006 26.157738976299996 6.1257278712000005 -0.138151
58.487166872000003 26.097106307899999 5.4588412579999996 0.087765
59.659440144300000 25.158814445400001 6.4559123461000008 -0.092769
60.174192363700001 26.584362702899995 5.5195935741000000 0.074617
59.082791611200001 27.095393480599999 7.2729183731999996 0.679077
59.420634655499995 26.717212955600004 8.5802176489000015 -0.562411
59.818375279899996 25.715475793000000 8.7214756676000000 0.119135
59.370523183099998 27.569029011399998 9.7096669750999993 0.655678
59.371372609799998 32.579544662500005 4.3763246750000020 -0.074962
59.780225960599999 31.834707761299999 3.6746925202999998 -0.011327
59.907335096899992 33.525321806100003 4.2381494278999998 -0.004478
58.312062657900007 32.718077244600003 4.1211115215999987 -0.012416
59.475711964900007 32.052527197700002 5.7813436190000012 0.597387
60.328733422199996 32.702525688599998 6.6920797622000014 -0.560036
60.874206788300000 33.571603236800001 6.3328397625000008 0.084707
60.617752319500006 32.248308096100004 7.9909972416000024 0.600212
61.718846751400001 32.948726112700001 8.7560363464000019 -0.204782
61.534712722199998 32.894255387299999 9.8344938888000026 0.058359
61.818811949499995 33.992549579700004 8.4365168436000015 0.062448
56.888212851500001 34.667069228300008 7.5058022855000006 -0.145930
57.569866599000001 34.673059475800002 6.6426764916999987 0.009790
57.036327456400002 35.599771256600000 8.0616861927999999 -0.040931
55.867714112700000 34.630963159600000 7.1031560192999992 0.089615
57.154554745300011 33.429860059499994 8.3363662522000013 0.604190
57.574034230899997 33.579797220700002 9.6727515485000009 -0.479102
57.672638725399999 34.590760126099994 10.056366405000000 0.098869
57.850520041199999 32.523718138000007 10.560784316700000 0.476709
57.954533946199994 30.189540194000003 8.1553108040000009 1.869451
56.035078885900006 28.864987816799999 6.1925884161000013 0.271082
56.280347968100003 28.573223994400003 10.086682824900002 0.277550
56.153248030099995 30.287733463499997 5.6933650115000001 0.268175
55.318230911800001 28.890618364900000 8.8363897668000018 0.189493
58.564772522600002 28.233050006900005 6.9480924148999987 -0.690687
58.984394623300005 28.786199702699996 9.6867171445999993 -0.579538
58.783206853599999 31.003771442799998 6.0543458018000020 -0.548136
60.034023030699998 31.252949769099999 8.5597265467000021 -0.616552
56.983374052499997 32.304815110100002 7.7541596904999999 -0.686816
57.799419527700003 31.272038730099997 10.261957344200001 -0.501958
56.171021362400012 29.780797089800000 6.5471961695000020 -0.526815
56.235591819499994 29.044528644000003 9.2117482150000001 -0.618483
54.304898410900002 22.793727475799997 0.67524800600000046 -0.220838
53.429976562900009 22.853753340599997 1.2155155800000025E-002 0.079661
54.610957522000007 23.793711376999997 0.99800864559999947 -0.073152
55.117672504500000 22.362752275099997 6.9076360599999984E-002 0.131867
54.033720150200004 21.865259248000001 1.8321801536000009 0.695524
54.353153429499997 22.259339165500002 3.1361088341999994 -0.532983
54.721729464900001 23.270926343499994 3.2830236588000008 0.101264
54.336992416699999 21.393516694200002 4.2550161356000009 0.603742
54.780380844400007 21.932726777199996 5.5908170912000017 -0.214103
55.790716695300006 21.545925724499998 5.7993770401000004 0.079382
54.819421718699999 23.027865993499997 5.5992506628999994 0.046927
54.097082535600002 21.582999017500001 6.3748832857000002 -0.004859
53.532783786000003 20.716703036799995 1.5235392234999989 -0.724660
54.023748451300001 20.154556293999999 4.2023781543000016 -0.549210
54.519460934100003 36.458325704499998 0.28462728190000014 0.607709
55.396858966399996 35.800407260000000 1.1599370858000009 -0.559776
55.940689960300006 34.941800680100002 0.77255886679999974 0.076084
55.696745778200004 36.223217804699999 2.4720844477999999 0.607195
56.813614766300006 35.513114636400005 3.2033081260000000 -0.130032
56.661095681100008 35.563225135400003 4.2864932612999995 -0.001238
56.904463130399996 34.471204128800004 2.8769238518000018 0.050117
57.770962938700002 36.012621166899997 2.9871905509000016 0.062503
52.533010558900003 34.974686506899999 4.2488583232999995 -0.511677
52.562578215700000 33.960039549299992 4.6340675586000000 0.131545
52.856266654900004 36.013461065599998 5.1368272558999992 0.512426
53.204441835699996 35.645318498700000 6.5561079850999988 -0.104796
52.455624628600006 36.072380472999996 7.2372740295000009 -0.057285
53.252610132200005 34.561614529600000 6.7085376501000020 0.003532
54.175325807899995 36.089302064700000 6.8107278230999997 0.070051
53.066301302299998 38.341983423199991 2.6983062500000004 1.882740
53.850626462800001 37.518318698399995 0.56544092300000048 -0.541922
55.105978477699999 37.191672512499999 3.0716260924000012 -0.639776
52.874102006700006 37.268419019099994 4.8456797849000006 -0.505081
53.945586380700007 35.900806133200000 9.8051423319000026 -0.150632
53.662926697600007 36.692822748099999 9.1005346097000004 0.074790
54.813289121499999 35.337422981099991 9.4405735314000001 0.002516
53.089079600699996 35.207663279199998 9.8315817925000015 0.034020
61.430894945400006 20.083936792699998 0.74784725490000037 0.242566
61.627085636800004 20.371819757399997 4.6724172259000012 0.304377
60.660029743799996 20.005992560899998 3.4623426262999990 0.190123
61.602197240300001 19.910651216900000 3.7918094817999997 -0.669900
62.176047100000005 33.934441610400008 2.0885268181999996 -0.144502
62.879484054100004 33.856835658700000 1.2464747371000011 0.011374
62.210658066900002 32.998706130099997 2.6571361186999995 -0.070058
61.174700722700003 34.059562484000004 1.6576789423999996 0.085168
62.529519328199996 35.151111276999998 2.9133122972000005 0.635761
61.638070883799998 38.227575732099993 0.27824548480000044 0.253333
62.438243767399996 36.289836558600001 2.3385984901000012 -0.709421
61.662921515800001 38.745769223899998 1.1245579718000001 -0.436936
55.251873822800000 32.627542174099993 4.8110628499000008 -0.191309
56.117222391799999 32.632636132099996 5.4896670540999990 0.100981
55.006562283100003 33.644378048599997 4.4902468195000003 -0.059197
54.408425416600004 32.237313851699994 5.4030432873000009 0.073512
55.484076457299999 31.690930599199998 3.6539399978999998 0.726647
55.188631797100008 32.116381770000011 2.3465563321999992 -0.521336
54.886971191400001 33.152686713500003 2.2175124055999995 0.069263
55.121068177799998 31.286129375400002 1.2136000228000010 0.582855
55.160300706200005 26.113493890899999 6.5144011703000011 -0.047129
54.700696176100003 26.820485925599996 7.2231268985000003 -0.030449
54.697277184300006 25.129347047800000 6.6469403256000010 0.007171
56.229434281600007 26.056423225100005 6.7591990223999989 -0.019840
55.001023246899997 26.647309949900002 5.1177656455000005 0.577507
54.160971148900003 25.961585244799998 4.2190336887000006 -0.547811
53.656454693999997 25.071744516199995 4.5868115281000010 0.067537
53.838084915300009 26.401413478599999 2.9261074259000002 0.602539
52.743409256200003 25.684784727799997 2.1686057263999992 -0.186372
52.960747544799993 25.677314009199996 1.0931494275999996 0.061603
52.611221660600002 24.655191673699999 2.5189179620999993 0.047866
57.741782939600000 24.148910376400000 3.4097280169000017 -0.141392
57.026218068700011 24.090775498800003 4.2433536001999999 0.013149
57.698839744600008 23.209590150499999 2.8472917293000006 -0.062655
58.739101007399995 24.260421257200001 3.8537783730000004 0.084428
57.419041866699999 25.367116550799999 2.5752601004000000 0.618314
57.029644508600008 25.189720327699998 1.2316472538000003 -0.467900
57.006701305400000 24.174100809800002 0.84825131519999986 0.108855
56.713914920400001 26.225247538400001 0.33823823590000113 0.473759
56.461639545100006 28.550574307799998 2.7464495798000002 1.878521
58.369467349300002 29.873965403600000 4.7162442018000004 0.242055
58.166841836900012 30.121409038900001 0.79510019110000030 0.292359
58.290493245699999 28.439605165799996 5.1987834642000008 0.189078
59.116474062800002 29.786210189600002 2.0385554527999998 0.166345
55.924850842299996 30.519490552699999 3.9558519660999996 -0.745971
55.351326316300003 30.016085989700002 1.2159026985000003 -0.547088
55.629916737100004 27.735653397099998 4.8451070621000003 -0.534239
54.384372905400006 27.409865508299998 2.3395907529000000 -0.636534
57.516715308200006 26.505629122600002 3.1502025534000007 -0.713332
56.686666711199997 27.480668529099997 0.63857025040000015 -0.531557
58.241242438700006 28.959224825900002 4.3531761530000015 -0.400714
58.174419057700000 29.695480055600004 1.6923363508000013 -0.641788
54.300432231900004 31.891170939000002 10.804469582499999 -0.163131
53.257933529100001 31.583542668000003 10.621071433300001 0.097435
54.339833237400001 32.986012792599993 10.807277071600002 0.042905
54.927015878100001 31.499272957799999 9.9916483148000008 -0.052879
56.019570044300004 25.879470438299993 9.8149357965000021 -0.091623
56.775777165199997 26.312962365699999 9.1451784986000000 -0.000599
55.983302814700004 24.796025786100000 9.6590848726000011 0.006478
55.055137203800001 26.321529795499998 9.5326723435999998 0.055526
62.194555034700009 26.215135868799997 2.3115482902000011 0.107805
57.032200463800002 20.090592252099999 1.7294444953999994 -0.112765
56.393431604300005 20.496694036499996 2.5229863823000009 -0.018281
56.433682801100005 19.355808703099999 1.1724848530999996 -0.074834
57.297490516600000 20.910702406900000 1.0485598706000012 0.039469
58.283574993000009 19.449456244699999 2.3148154381000001 0.414738
58.953675154600006 19.072144598400005 1.5319261219999998 -0.118060
59.063086077500003 20.399438582299997 3.0730670488000005 -0.337719
58.620103872900003 20.538375176699997 3.9652401188000002 0.222551
58.151068690700008 38.175403211199999 2.9598650338000003 -0.044745
52.331942476300007 30.002685744499995 3.7047488794000003 -0.057595
52.930682713800003 30.396961440399995 2.8742310202000017 -0.050155
52.970098765100005 29.307732765699992 4.2694898886999999 -0.068600
62.468624402799996 30.838633216300007 4.3647143708999989 0.036274
61.488964405300003 29.295928819100002 3.1916791355999994 0.368513
60.860785515899998 28.931689396399996 4.0139842885000006 -0.071168
61.767061877300002 28.426184096199997 2.5777274310999996 -0.079978
60.648021117700004 30.182532024800004 2.4195235487000009 -0.357258
61.067039874700001 30.321482325999995 1.5147321581999988 0.307100
56.580488951100001 20.580846337199997 7.8801576587000008 0.030508
57.536582977899997 38.696675523699994 9.2607912933000005 -0.005505
58.148256727900005 38.186126916999996 8.5067567957999977 -0.063478
58.185943233099998 39.407849303100001 9.7912076848999998 -0.044762
57.186632374700004 37.956135615299999 9.9944994989000016 0.034823
56.371714814500002 39.424385939999993 8.6176645837999999 0.233762
55.731385377300001 39.929675327500007 9.3531660678000001 -0.098839
55.528924756099997 38.501385530999997 7.8458164370000025 -0.088534
55.314691899300001 37.758121697400000 8.4388645100000002 0.176003
51.982943193099999 28.013567702399996 6.3819947118000009 0.024880
52.974585412800003 29.445627719199997 7.6726587646000022 0.311521
53.637169003300002 29.841735134600004 6.8938124048000011 -0.054902
52.714297958600007 30.277096357699996 8.3434243362000018 -0.036678
53.769975235099999 28.474961473099995 8.4017817052999995 -0.292739
53.372588989400008 28.356699765200002 9.3083283092000002 0.220125
62.126412072600004 28.814925975599998 7.0858862531999991 -0.025729
61.491740791699996 28.388292812700001 7.8724052630000010 -0.058550
61.526081715300009 29.564209735800002 6.5500849848000007 -0.075453
58.548665017200001 20.698972744300001 6.2214228399999998 0.291588
57.480207091299995 19.741546232899999 5.5079256171999988 0.250315
57.896704414300004 20.645356487199997 5.4857375050000012 -0.536346
62.321216384200000 29.716350313000000 -9.3229211300000531E-002 0.261871
61.738143770500002 30.503514653999996 7.2041442999996909E-003 -0.613782
60.797410804300000 30.590720204400000 10.104418211100002 0.304813
56.027847708800003 37.797236848299995 4.6687192626000007 0.291712
56.152459991600004 38.010026284600002 6.2241066620000005 0.048118
56.679912773200002 37.852536114799996 5.4089103766000006 -0.420282
53.558609803199992 27.913054098299995 0.82387163370000027 0.232926
53.751251745000005 29.213926635500002 11.198357740400002 0.277354
53.019995596199998 28.567487963000005 10.981788880000000 -0.464338
62.819570886299999 24.797785852800001 8.7909525714000001 -0.120611
62.124759142699993 24.867811108199998 9.6412233945000025 0.006347
62.776437718400011 25.733415105099997 8.2224124633000013 -0.074992
63.826743401900004 24.672197401599998 9.2089417690000026 0.079269
62.455211442500001 23.579042503499998 7.9709589805999999 0.595078
63.294867625100011 20.552942456299998 10.588008893400000 0.289965
62.547561494300005 22.445607940000006 8.5566443361999998 -0.678720
63.249660942100000 19.995568350899998 9.7714935701000005 -0.514548
63.468730202500005 38.671847363899992 10.185871459200003 0.174268
63.346392639000001 38.364180299099999 6.2140211060999997 0.297164
64.317619455600010 38.903513990000000 7.3618929505000006 0.140159
63.369608546000002 38.828451227300000 7.0990777173000001 -0.582662
70.916296717099982 22.756318206000003 1.0730975684999993 -0.081146
70.438613929800013 22.025776401900000 1.7474150838999993 -0.008168
70.434542721100016 23.730052461200000 1.2185923754999997 -0.006723
71.973925916700011 22.817053107700001 1.3618784425000008 -0.005059
70.445066271000016 22.281590864500004 10.557209095200001 0.609203
69.603982790799989 22.963726916400002 9.6587072519999992 -0.563816
69.093437037699999 23.851995591500000 10.022569947100001 0.074160
69.278196891200011 22.503395160799997 8.3698798782000008 0.589315
68.208265029499998 23.235753229399997 7.5913458379000005 -0.161847
68.379873790800005 23.132288561000003 6.5142630344000017 0.041632
68.167280131799998 24.294443269999999 7.8717905650000004 0.047891
67.220994270699990 22.798984840900001 7.8059603663000008 0.049817
72.441123191700001 23.757117428699999 6.6373561440000000 -0.495889
72.426448427600008 24.771732529799998 6.2509770534000006 0.135468
72.084246785500014 22.725394510299996 5.7523376293999995 0.509854
71.739861098699990 23.084616354900003 4.3318696633000009 -0.115069
72.505579149600010 22.668689998099996 3.6613683084999997 -0.000122
71.677852082100003 24.167420397100003 4.1803843125000011 -0.011625
70.787571325200005 22.616328061899999 4.0515571347000003 0.107045
71.870810833000007 20.401427342400002 8.1580328096999999 1.885780
71.125867765800010 21.228167417399998 10.265217725099999 -0.562593
69.804410251400014 21.464227739699997 7.8263498453000002 -0.619336
72.035929471200006 21.473517071300002 6.0564432543000013 -0.559425
70.711828580099990 35.953769571899997 10.275664314500000 -0.168608
71.591716955300001 35.927213768199998 10.933925548200000 0.071091
70.426893816400010 34.940216099899999 9.9775752034000007 -0.060473
69.897531715400007 36.380635675299992 10.883052280699999 0.089285
70.956144037300007 36.860601415700003 9.0964013083000008 0.615816
70.625198620899994 36.433250356999999 7.8053601827000012 -0.466136
70.267895607000000 35.414104952499997 7.6830124289999997 0.066731
70.651205260500006 37.270306544700006 6.6633517032000009 0.627622
70.234492359000015 36.707955944599995 5.3293630253000011 -0.268414
69.194798448400007 37.014502570099999 5.1370159695999993 0.107933
70.281705331200001 35.613340726399997 5.3111348062999992 0.060598
70.871423804900004 37.127482959900000 4.5407635084000022 0.002739
71.451320868399989 38.021032148100005 9.3756467247999993 -0.689506
70.962248870799996 38.508215255199993 6.7001905466000009 -0.581259
62.678807841900003 32.446004225999999 8.5620747850000001 0.077111
70.620876732100015 27.027134518999997 0.14088184459999886 -0.280151
71.549377526799987 27.551421237799996 0.41141822749999896 0.076392
70.813397572400007 25.948582010199999 0.12418522680000060 0.050143
69.876074523800014 27.265264164200001 0.91267199799999899 0.035096
69.016225814000009 32.847892199800000 1.0722486464999992 -0.106825
68.282004583400010 32.418295090799994 1.7673152356999999 0.004162
69.084551307900014 33.928014696800005 1.2388662417000014 -0.003783
69.981795549899999 32.380268311299993 1.3070601796999999 0.101346
69.764416741500000 26.157738976299996 6.1257278712000005 -0.138151
68.892614583000011 26.097106307899999 5.4588412579999996 0.087765
70.064887855300000 25.158814445400001 6.4559123461000008 -0.092769
70.579640074700009 26.584362702899995 5.5195935741000000 0.074617
69.488239322200016 27.095393480599999 7.2729183731999996 0.679077
69.826082366500003 26.717212955600004 8.5802176489000015 -0.562411
70.223822990900004 25.715475793000000 8.7214756676000000 0.119135
69.775970894099999 27.569029011399998 9.7096669750999993 0.655678
69.776820320799999 32.579544662500005 4.3763246750000020 -0.074962
70.185673671600000 31.834707761299999 3.6746925202999998 -0.011327
70.312782807900007 33.525321806100003 4.2381494278999998 -0.004478
68.717510368900008 32.718077244600003 4.1211115215999987 -0.012416
69.881159675900008 32.052527197700002 5.7813436190000012 0.597387
70.734181133200011 32.702525688599998 6.6920797622000014 -0.560036
71.279654499300008 33.571603236800001 6.3328397625000008 0.084707
71.023200030500007 32.248308096100004 7.9909972416000024 0.600212
72.124294462400002 32.948726112700001 8.7560363464000019 -0.204782
71.940160433200006 32.894255387299999 9.8344938888000026 0.058359
72.224259660500010 33.992549579700004 8.4365168436000015 0.062448
67.293660562500008 34.667069228300008 7.5058022855000006 -0.145930
67.975314310000002 34.673059475800002 6.6426764916999987 0.009790
67.441775167399996 35.599771256600000 8.0616861927999999 -0.040931
66.273161823699994 34.630963159600000 7.1031560192999992 0.089615
67.560002456299998 33.429860059499994 8.3363662522000013 0.604190
67.979481941900019 33.579797220700002 9.6727515485000009 -0.479102
68.078086436400000 34.590760126099994 10.056366405000000 0.098869
68.255967752200021 32.523718138000007 10.560784316700000 0.476709
68.359981657200009 30.189540194000003 8.1553108040000009 1.869451
66.440526596900000 28.864987816799999 6.1925884161000013 0.271082
66.685795679100011 28.573223994400003 10.086682824900002 0.277550
66.558695741099996 30.287733463499997 5.6933650115000001 0.268175
65.723678622799994 28.890618364900000 8.8363897668000018 0.189493
68.970220233600003 28.233050006900005 6.9480924148999987 -0.690687
69.389842334300013 28.786199702699996 9.6867171445999993 -0.579538
69.188654564600000 31.003771442799998 6.0543458018000020 -0.548136
70.439470741700006 31.252949769099999 8.5597265467000021 -0.616552
67.388821763500005 32.304815110100002 7.7541596904999999 -0.686816
68.204867238700004 31.272038730099997 10.261957344200001 -0.501958
66.576469073399991 29.780797089800000 6.5471961695000020 -0.526815
66.641039530500009 29.044528644000003 9.2117482150000001 -0.618483
64.710346121900017 22.793727475799997 0.67524800600000046 -0.220838
63.835424273900010 22.853753340599997 1.2155155800000025E-002 0.079661
65.016405232999986 23.793711376999997 0.99800864559999947 -0.073152
65.523120215499986 22.362752275099997 6.9076360599999984E-002 0.131867
64.439167861200005 21.865259248000001 1.8321801536000009 0.695524
64.758601140500005 22.259339165500002 3.1361088341999994 -0.532983
65.127177175900002 23.270926343499994 3.2830236588000008 0.101264
64.742440127699993 21.393516694200002 4.2550161356000009 0.603742
65.185828555399993 21.932726777199996 5.5908170912000017 -0.214103
66.196164406299985 21.545925724499998 5.7993770401000004 0.079382
65.224869429700007 23.027865993499997 5.5992506628999994 0.046927
64.502530246600003 21.582999017500001 6.3748832857000002 -0.004859
63.938231497000004 20.716703036799995 1.5235392234999989 -0.724660
64.429196162300002 20.154556293999999 4.2023781543000016 -0.549210
64.924908645100004 36.458325704499998 0.28462728190000014 0.607709
65.802306677399997 35.800407260000000 1.1599370858000009 -0.559776
66.346137671299999 34.941800680100002 0.77255886679999974 0.076084
66.102193489200019 36.223217804699999 2.4720844477999999 0.607195
67.219062477300000 35.513114636400005 3.2033081260000000 -0.130032
67.066543392100016 35.563225135400003 4.2864932612999995 -0.001238
67.309910841399997 34.471204128800004 2.8769238518000018 0.050117
68.176410649700017 36.012621166899997 2.9871905509000016 0.062503
62.938458269900003 34.974686506899999 4.2488583232999995 -0.511677
62.968025926700008 33.960039549299992 4.6340675586000000 0.131545
63.261714365900005 36.013461065599998 5.1368272558999992 0.512426
63.609889546699996 35.645318498700000 6.5561079850999988 -0.104796
62.861072339600007 36.072380472999996 7.2372740295000009 -0.057285
63.658057843200005 34.561614529600000 6.7085376501000020 0.003532
64.580773518900003 36.089302064700000 6.8107278230999997 0.070051
63.471749013299998 38.341983423199991 2.6983062500000004 1.882740
64.256074173799988 37.518318698399995 0.56544092300000048 -0.541922
65.511426188700000 37.191672512499999 3.0716260924000012 -0.639776
63.279549717700007 37.268419019099994 4.8456797849000006 -0.505081
64.351034091700001 35.900806133200000 9.8051423319000026 -0.150632
64.068374408599993 36.692822748099999 9.1005346097000004 0.074790
65.218736832499999 35.337422981099991 9.4405735314000001 0.002516
63.494527311699997 35.207663279199998 9.8315817925000015 0.034020
71.836342656400006 20.083936792699998 0.74784725490000037 0.242566
72.032533347800012 20.371819757399997 4.6724172259000012 0.304377
71.065477454800003 20.005992560899998 3.4623426262999990 0.190123
72.007644951300009 19.910651216900000 3.7918094817999997 -0.669900
72.581494810999999 33.934441610400008 2.0885268181999996 -0.144502
73.284931765099998 33.856835658700000 1.2464747371000011 0.011374
72.616105777900003 32.998706130099997 2.6571361186999995 -0.070058
71.580148433700003 34.059562484000004 1.6576789423999996 0.085168
72.934967039200004 35.151111276999998 2.9133122972000005 0.635761
72.043518594800005 38.227575732099993 0.27824548480000044 0.253333
72.843691478400004 36.289836558600001 2.3385984901000012 -0.709421
72.068369226800002 38.745769223899998 1.1245579718000001 -0.436936
65.657321533800001 32.627542174099993 4.8110628499000008 -0.191309
66.522670102800006 32.632636132099996 5.4896670540999990 0.100981
65.412009994100003 33.644378048599997 4.4902468195000003 -0.059197
64.813873127599990 32.237313851699994 5.4030432873000009 0.073512
65.889524168299985 31.690930599199998 3.6539399978999998 0.726647
65.594079508100023 32.116381770000011 2.3465563321999992 -0.521336
65.292418902399987 33.152686713500003 2.2175124055999995 0.069263
65.526515888800006 31.286129375400002 1.2136000228000010 0.582855
65.565748417199998 26.113493890899999 6.5144011703000011 -0.047129
65.106143887100004 26.820485925599996 7.2231268985000003 -0.030449
65.102724895300014 25.129347047800000 6.6469403256000010 0.007171
66.634881992600000 26.056423225100005 6.7591990223999989 -0.019840
65.406470957899998 26.647309949900002 5.1177656455000005 0.577507
64.566418859899997 25.961585244799998 4.2190336887000006 -0.547811
64.061902404999998 25.071744516199995 4.5868115281000010 0.067537
64.243532626299995 26.401413478599999 2.9261074259000002 0.602539
63.148856967200004 25.684784727799997 2.1686057263999992 -0.186372
63.366195255799994 25.677314009199996 1.0931494275999996 0.061603
63.016669371600003 24.655191673699999 2.5189179620999993 0.047866
68.147230650599994 24.148910376400000 3.4097280169000017 -0.141392
67.431665779699998 24.090775498800003 4.2433536001999999 0.013149
68.104287455600016 23.209590150499999 2.8472917293000006 -0.062655
69.144548718400017 24.260421257200001 3.8537783730000004 0.084428
67.824489577700007 25.367116550799999 2.5752601004000000 0.618314
67.435092219599994 25.189720327699998 1.2316472538000003 -0.467900
67.412149016400008 24.174100809800002 0.84825131519999986 0.108855
67.119362631399994 26.225247538400001 0.33823823590000113 0.473759
66.867087256100007 28.550574307799998 2.7464495798000002 1.878521
68.774915060300003 29.873965403600000 4.7162442018000004 0.242055
68.572289547899999 30.121409038900001 0.79510019110000030 0.292359
68.695940956700014 28.439605165799996 5.1987834642000008 0.189078
69.521921773800003 29.786210189600002 2.0385554527999998 0.166345
66.330298553300011 30.519490552699999 3.9558519660999996 -0.745971
65.756774027300011 30.016085989700002 1.2159026985000003 -0.547088
66.035364448099998 27.735653397099998 4.8451070621000003 -0.534239
64.789820616400007 27.409865508299998 2.3395907529000000 -0.636534
67.922163019200013 26.505629122600002 3.1502025534000007 -0.713332
67.092114422199998 27.480668529099997 0.63857025040000015 -0.531557
68.646690149699992 28.959224825900002 4.3531761530000015 -0.400714
68.579866768700015 29.695480055600004 1.6923363508000013 -0.641788
64.705879942899998 31.891170939000002 10.804469582499999 -0.163131
63.663381240100009 31.583542668000003 10.621071433300001 0.097435
64.745280948400008 32.986012792599993 10.807277071600002 0.042905
65.332463589100001 31.499272957799999 9.9916483148000008 -0.052879
66.425017755300004 25.879470438299993 9.8149357965000021 -0.091623
67.181224876199991 26.312962365699999 9.1451784986000000 -0.000599
66.388750525700004 24.796025786100000 9.6590848726000011 0.006478
65.460584914799995 26.321529795499998 9.5326723435999998 0.055526
72.600002745699996 26.215135868799997 2.3115482902000011 0.107805
67.437648174800003 20.090592252099999 1.7294444953999994 -0.112765
66.798879315300013 20.496694036499996 2.5229863823000009 -0.018281
66.839130512099999 19.355808703099999 1.1724848530999996 -0.074834
67.702938227600001 20.910702406900000 1.0485598706000012 0.039469
68.689022703999996 19.449456244699999 2.3148154381000001 0.414738
69.359122865600014 19.072144598400005 1.5319261219999998 -0.118060
69.468533788499997 20.399438582299997 3.0730670488000005 -0.337719
69.025551583900011 20.538375176699997 3.9652401188000002 0.222551
68.556516401699994 38.175403211199999 2.9598650338000003 -0.044745
62.737390187300008 30.002685744499995 3.7047488794000003 -0.057595
63.336130424800004 30.396961440399995 2.8742310202000017 -0.050155
63.375546476100006 29.307732765699992 4.2694898886999999 -0.068600
72.874072113799997 30.838633216300007 4.3647143708999989 0.036274
71.894412116300003 29.295928819100002 3.1916791355999994 0.368513
71.266233226900013 28.931689396399996 4.0139842885000006 -0.071168
72.172509588300002 28.426184096199997 2.5777274310999996 -0.079978
71.053468828700005 30.182532024800004 2.4195235487000009 -0.357258
71.472487585700009 30.321482325999995 1.5147321581999988 0.307100
66.985936662099988 20.580846337199997 7.8801576587000008 0.030508
67.942030688900005 38.696675523699994 9.2607912933000005 -0.005505
68.553704438899999 38.186126916999996 8.5067567957999977 -0.063478
68.591390944099999 39.407849303100001 9.7912076848999998 -0.044762
67.592080085700019 37.956135615299999 9.9944994989000016 0.034823
66.777162525500003 39.424385939999993 8.6176645837999999 0.233762
66.136833088299994 39.929675327500007 9.3531660678000001 -0.098839
65.934372467100005 38.501385530999997 7.8458164370000025 -0.088534
65.720139610300009 37.758121697400000 8.4388645100000002 0.176003
62.388390904100000 28.013567702399996 6.3819947118000009 0.024880
63.380033123800004 29.445627719199997 7.6726587646000022 0.311521
64.042616714300010 29.841735134600004 6.8938124048000011 -0.054902
63.119745669600015 30.277096357699996 8.3434243362000018 -0.036678
64.175422946099985 28.474961473099995 8.4017817052999995 -0.292739
63.778036700400001 28.356699765200002 9.3083283092000002 0.220125
72.531859783600012 28.814925975599998 7.0858862531999991 -0.025729
71.897188502699990 28.388292812700001 7.8724052630000010 -0.058550
71.931529426300003 29.564209735800002 6.5500849848000007 -0.075453
68.954112728200002 20.698972744300001 6.2214228399999998 0.291588
67.885654802300010 19.741546232899999 5.5079256171999988 0.250315
68.302152125299997 20.645356487199997 5.4857375050000012 -0.536346
72.726664095199993 29.716350313000000 -9.3229211300000531E-002 0.261871
72.143591481500010 30.503514653999996 7.2041442999996909E-003 -0.613782
71.202858515300008 30.590720204400000 10.104418211100002 0.304813
66.433295419800004 37.797236848299995 4.6687192626000007 0.291712
66.557907702600005 38.010026284600002 6.2241066620000005 0.048118
67.085360484200010 37.852536114799996 5.4089103766000006 -0.420282
63.964057514199993 27.913054098299995 0.82387163370000027 0.232926
64.156699455999998 29.213926635500002 11.198357740400002 0.277354
63.425443307199998 28.567487963000005 10.981788880000000 -0.464338
0.52267000009999653 44.372648391699997 8.7909525714000001 -0.120611
-0.17214174350000216 44.442673647099994 9.6412233945000025 0.006347
0.47953683219999760 45.308277643999993 8.2224124633000013 -0.074992
1.5298425156999977 44.247059940500002 9.2089417690000026 0.079269
0.15831055629999791 43.153905042400005 7.9709589805999999 0.595078
0.99796673889999676 40.127804995200002 10.588008893400000 0.289965
0.25066060809999646 42.020470478900002 8.5566443361999998 -0.678720
0.95276005589999768 39.570430889800001 9.7714935701000005 -0.514548
1.1718293162999971 58.246709902799992 10.185871459200003 0.174268
1.0494917527999976 57.939042837999999 6.2140211060999997 0.297164
2.0207185693999961 58.478376528900000 7.3618929505000006 0.140159
1.0727076597999967 58.403313766200000 7.0990777173000001 -0.582662
8.6193958308999985 42.331180744900003 1.0730975684999993 -0.081146
8.1417130435999976 41.600638940799996 1.7474150838999993 -0.008168
8.1376418348999948 43.304915000100003 1.2185923754999997 -0.006723
9.6770250304999994 42.391915646600005 1.3618784425000008 -0.005059
8.1481653848000004 41.856453403400003 10.557209095200001 0.609203
7.3070819045999977 42.538589455299999 9.6587072519999992 -0.563816
6.7965361514999989 43.426858130399999 10.022569947100001 0.074160
6.9812960049999973 42.078257699699996 8.3698798782000008 0.589315
5.9113641432999975 42.810615768299996 7.5913458379000005 -0.161847
6.0829729045999983 42.707151099900003 6.5142630344000017 0.041632
5.8703792455999979 43.869305808900002 7.8717905650000004 0.047891
4.9240933844999972 42.373847379799997 7.8059603663000008 0.049817
10.144222305499998 43.331979967599992 6.6373561440000000 -0.495889
10.129547541399996 44.346595068699997 6.2509770534000006 0.135468
9.7873458992999964 42.300257049199999 5.7523376293999995 0.509854
9.4429602124999956 42.659478893799999 4.3318696633000009 -0.115069
10.208678263399998 42.243552536999999 3.6613683084999997 -0.000122
9.3809511958999963 43.742282936000002 4.1803843125000011 -0.011625
8.4906704389999970 42.191190600800006 4.0515571347000003 0.107045
9.5739099467999988 39.976289881300005 8.1580328096999999 1.885780
8.8289668795999958 40.803029956299994 10.265217725099999 -0.562593
7.5075093651999962 41.039090278600000 7.8263498453000002 -0.619336
9.7390285849999980 41.048379610200001 6.0564432543000013 -0.559425
8.4149276938999957 55.528632110799997 10.275664314500000 -0.168608
9.2948160690999959 55.502076307099998 10.933925548200000 0.071091
8.1299929301999967 54.515078638799999 9.9775752034000007 -0.060473
7.6006308291999973 55.955498214199991 10.883052280699999 0.089285
8.6592431510999948 56.435463954600003 9.0964013083000008 0.615816
8.3282977346999960 56.008112895899998 7.8053601827000012 -0.466136
7.9709947207999958 54.988967491399997 7.6830124289999997 0.066731
8.3543043742999963 56.845169083600005 6.6633517032000009 0.627622
7.9375914727999950 56.282818483499994 5.3293630253000011 -0.268414
6.8978975622000007 56.589365108999999 5.1370159695999993 0.107933
7.9848044449999964 55.188203265299997 5.3111348062999992 0.060598
8.5745229186999978 56.702345498800000 4.5407635084000022 0.002739
9.1544199822000003 57.595894687000005 9.3756467247999993 -0.689506
8.6653479845999968 58.083077794099992 6.7001905466000009 -0.581259
0.38190695569999727 52.020866764899999 8.5620747850000001 0.077111
8.3239758458999962 46.601997057899993 0.14088184459999886 -0.280151
9.2524766405999976 47.126283776699992 0.41141822749999896 0.076392
8.5164966861999982 45.523444549099999 0.12418522680000060 0.050143
7.5791736375999976 46.840126703100005 0.91267199799999899 0.035096
6.7193249277999989 52.422754738700000 1.0722486464999992 -0.106825
5.9851036971999960 51.993157629699994 1.7673152356999999 0.004162
6.7876504216999960 53.502877235700005 1.2388662417000014 -0.003783
7.6848946636999980 51.955130850199993 1.3070601796999999 0.101346
7.4675158552999958 45.732601515199995 6.1257278712000005 -0.138151
6.5957136967999981 45.671968846799999 5.4588412579999996 0.087765
7.7679869690999972 44.733676984299997 6.4559123461000008 -0.092769
8.2827391884999972 46.159225241799994 5.5195935741000000 0.074617
7.1913384359999970 46.670256019499995 7.2729183731999996 0.679077
7.5291814802999957 46.292075494500004 8.5802176489000015 -0.562411
7.9269221046999974 45.290338331900003 8.7214756676000000 0.119135
7.4790700078999981 47.143891550299998 9.7096669750999993 0.655678
7.4799194345999984 52.154407201400005 4.3763246750000020 -0.074962
7.8887727853999996 51.409570300199995 3.6746925202999998 -0.011327
8.0158819216999984 53.100184345000002 4.2381494278999998 -0.004478
6.4206094826999980 52.292939783500003 4.1211115215999987 -0.012416
7.5842587896999971 51.627389736600001 5.7813436190000012 0.597387
8.4372802469999968 52.277388227499998 6.6920797622000014 -0.560036
8.9827536130999981 53.146465775700001 6.3328397625000008 0.084707
8.7262991442999969 51.823170635000004 7.9909972416000024 0.600212
9.8273935761999969 52.523588651600001 8.7560363464000019 -0.204782
9.6432595469999978 52.469117926199999 9.8344938888000026 0.058359
9.9273587742999982 53.567412118600004 8.4365168436000015 0.062448
4.9967596762999973 54.241931767200008 7.5058022855000006 -0.145930
5.6784134237999977 54.247922014700002 6.6426764916999987 0.009790
5.1448742811999963 55.174633795500000 8.0616861927999999 -0.040931
3.9762609374999975 54.205825698500000 7.1031560192999992 0.089615
5.2631015700999972 53.004722598399994 8.3363662522000013 0.604190
5.6825810556999974 53.154659759600001 9.6727515485000009 -0.479102
5.7811855501999965 54.165622664999994 10.056366405000000 0.098869
5.9590668659999952 52.098580676900006 10.560784316700000 0.476709
6.0630807709999974 49.764402732900002 8.1553108040000009 1.869451
4.1436257106999976 48.439850355699996 6.1925884161000013 0.271082
4.3888947928999977 48.148086533300003 10.086682824900002 0.277550
4.2617948548999980 49.862596002399997 5.6933650115000001 0.268175
3.4267777365999978 48.465480903800000 8.8363897668000018 0.189493
6.6733193473999979 47.807912545800001 6.9480924148999987 -0.690687
7.0929414480999977 48.361062241600003 9.6867171445999993 -0.579538
6.8917536783999962 50.578633981699994 6.0543458018000020 -0.548136
8.1425698554999961 50.827812308000006 8.5597265467000021 -0.616552
5.0919208772999971 51.879677649000001 7.7541596904999999 -0.686816
5.9079663524999955 50.846901268999993 10.261957344200001 -0.501958
4.2795681871999971 49.355659628700003 6.5471961695000020 -0.526815
4.3441386442999992 48.619391182900003 9.2117482150000001 -0.618483
2.4134452356999967 42.368590014699997 0.67524800600000046 -0.220838
1.5385233876999980 42.428615879500001 1.2155155800000025E-002 0.079661
2.7195043467999982 43.368573915900001 0.99800864559999947 -0.073152
3.2262193292999974 41.937614813999993 6.9076360599999984E-002 0.131867
2.1422669749999974 41.440121786900001 1.8321801536000009 0.695524
2.4617002542999975 41.834201704399995 3.1361088341999994 -0.532983
2.8302762896999978 42.845788882400001 3.2830236588000008 0.101264
2.4455392414999966 40.968379233099995 4.2550161356000009 0.603742
2.8889276691999970 41.507589316099995 5.5908170912000017 -0.214103
3.8992635200999977 41.120788263400001 5.7993770401000004 0.079382
2.9279685434999978 42.602728532399993 5.5992506628999994 0.046927
2.2056293603999966 41.157861556400000 6.3748832857000002 -0.004859
1.6413306107999968 40.291565575699998 1.5235392234999989 -0.724660
2.1322952760999976 39.729418832899995 4.2023781543000016 -0.549210
2.6280077588999964 56.033188243399998 0.28462728190000014 0.607709
3.5054057911999967 55.375269798900000 1.1599370858000009 -0.559776
4.0492367850999962 54.516663219000002 0.77255886679999974 0.076084
3.8052926029999989 55.798080343599999 2.4720844477999999 0.607195
4.9221615910999965 55.087977175300004 3.2033081260000000 -0.130032
4.7696425058999967 55.138087674300003 4.2864932612999995 -0.001238
5.0130099551999976 54.046066667700003 2.8769238518000018 0.050117
5.8795097634999980 55.587483705799997 2.9871905509000016 0.062503
0.64155738369999737 54.549549045799999 4.2488583232999995 -0.511677
0.67112504049999733 53.534902088199992 4.6340675586000000 0.131545
0.96481347969999642 55.588323604499998 5.1368272558999992 0.512426
1.3129886604999981 55.220181037600000 6.5561079850999988 -0.104796
0.56417145339999641 55.647243011899995 7.2372740295000009 -0.057285
1.3611569569999977 54.136477068500000 6.7085376501000020 0.003532
2.2838726326999996 55.664164603600000 6.8107278230999997 0.070051
1.1748481270999978 57.916845962099991 2.6983062500000004 1.882740
1.9591732875999972 57.093181237299994 0.56544092300000048 -0.541922
3.2145253024999971 56.766535051399998 3.0716260924000012 -0.639776
0.98264883149999849 56.843281557999994 4.8456797849000006 -0.505081
2.0541332054999972 55.475668672099999 9.8051423319000026 -0.150632
1.7714735223999980 56.267685286999999 9.1005346097000004 0.074790
2.9218359462999972 54.912285519999990 9.4405735314000001 0.002516
1.1976264254999973 54.782525818099998 9.8315817925000015 0.034020
9.5394417701999998 39.658799331600001 0.74784725490000037 0.242566
9.7356324615999998 39.946682296300004 4.6724172259000012 0.304377
8.7685765685999986 39.580855099799990 3.4623426262999990 0.190123
9.7107440650999983 39.485513755800000 3.7918094817999997 -0.669900
10.284593924799998 53.509304149300007 2.0885268181999996 -0.144502
10.988030878900000 53.431698197599999 1.2464747371000011 0.011374
10.319204891699998 52.573568668999997 2.6571361186999995 -0.070058
9.2832475474999967 53.634425022900004 1.6576789423999996 0.085168
10.638066152999999 54.725973815899998 2.9133122972000005 0.635761
9.7466177085999952 57.802438270999993 0.27824548480000044 0.253333
10.546790592199997 55.864699097500001 2.3385984901000012 -0.709421
9.7714683405999985 58.320631762799998 1.1245579718000001 -0.436936
3.3604206475999989 52.202404712999993 4.8110628499000008 -0.191309
4.2257692165999972 52.207498670999996 5.4896670540999990 0.100981
3.1151091078999973 53.219240587499996 4.4902468195000003 -0.059197
2.5169722413999969 51.812176390599994 5.4030432873000009 0.073512
3.5926232820999990 51.265793138100001 3.6539399978999998 0.726647
3.2971786218999970 51.691244308900011 2.3465563321999992 -0.521336
2.9955180161999966 52.727549252400003 2.2175124055999995 0.069263
3.2296150025999970 50.860991914300001 1.2136000228000010 0.582855
3.2688475309999978 45.688356429799995 6.5144011703000011 -0.047129
2.8092430008999982 46.395348464499996 7.2231268985000003 -0.030449
2.8058240090999984 44.704209586699996 6.6469403256000010 0.007171
4.3379811063999965 45.631285763999998 6.7591990223999989 -0.019840
3.1095700716999972 46.222172488800005 5.1177656455000005 0.577507
2.2695179736999962 45.536447783699998 4.2190336887000006 -0.547811
1.7650015187999986 44.646607055099999 4.5868115281000010 0.067537
1.9466317400999975 45.976276017499998 2.9261074259000002 0.602539
0.85195608099999676 45.259647266700000 2.1686057263999992 -0.186372
1.0692943695999977 45.252176548099996 1.0931494275999996 0.061603
0.71976848539999683 44.230054212600002 2.5189179620999993 0.047866
5.8503297643999979 43.723772915299996 3.4097280169000017 -0.141392
5.1347648934999990 43.665638037699999 4.2433536001999999 0.013149
5.8073865693999958 42.784452689399998 2.8472917293000006 -0.062655
6.8476478321999972 43.835283796100001 3.8537783730000004 0.084428
5.5275886914999965 44.941979089699998 2.5752601004000000 0.618314
5.1381913333999973 44.764582866600001 1.2316472538000003 -0.467900
5.1152481301999986 43.748963348700002 0.84825131519999986 0.108855
4.8224617451999965 45.800110077299998 0.33823823590000113 0.473759
4.5701863698999956 48.125436846699998 2.7464495798000002 1.878521
6.4780141740999948 49.448827942500003 4.7162442018000004 0.242055
6.2753886616999965 49.696271577800005 0.79510019110000030 0.292359
6.3990400704999981 48.014467704699996 5.1987834642000008 0.189078
7.2250208875999977 49.361072728500005 2.0385554527999998 0.166345
4.0333976670999974 50.094353091599999 3.9558519660999996 -0.745971
3.4598731410999974 49.590948528600002 1.2159026985000003 -0.547088
3.7384635618999980 47.310515935999994 4.8451070621000003 -0.534239
2.4929197301999975 46.984728047200001 2.3395907529000000 -0.636534
5.6252621329999961 46.080491661499998 3.1502025534000007 -0.713332
4.7952135359999959 47.055531067999993 0.63857025040000015 -0.531557
6.3497892634999991 48.534087364800001 4.3531761530000015 -0.400714
6.2829658824999983 49.270342594500008 1.6923363508000013 -0.641788
2.4089790566999980 51.466033477899998 10.804469582499999 -0.163131
1.3664803538999966 51.158405206899999 10.621071433300001 0.097435
2.4483800621999992 52.560875331499993 10.807277071600002 0.042905
3.0355627028999992 51.074135496700002 9.9916483148000008 -0.052879
4.1281168690999976 45.454332977199996 9.8149357965000021 -0.091623
4.8843239899999960 45.887824904600002 9.1451784986000000 -0.000599
4.0918496394999968 44.370888324999996 9.6590848726000011 0.006478
3.1636840285999988 45.896392334399998 9.5326723435999998 0.055526
10.303101859499996 45.789998407699997 2.3115482902000011 0.107805
5.1407472885999965 39.665454790999995 1.7294444953999994 -0.112765
4.5019784290999958 40.071556575399995 2.5229863823000009 -0.018281
4.5422296258999975 38.930671241999995 1.1724848530999996 -0.074834
5.4060373413999967 40.485564945800007 1.0485598706000012 0.039469
6.3921218177999979 39.024318783600002 2.3148154381000001 0.414738
7.0622219793999967 38.647007137300001 1.5319261219999998 -0.118060
7.1716329022999989 39.974301121200000 3.0730670488000005 -0.337719
6.7286506976999982 40.113237715599993 3.9652401188000002 0.222551
6.2596155154999957 57.750265750099999 2.9598650338000003 -0.044745
0.44048930109999795 49.577548283399999 3.7047488794000003 -0.057595
1.0392295385999970 49.971823979299991 2.8742310202000017 -0.050155
1.0786455898999971 48.882595304599995 4.2694898886999999 -0.068600
10.577171227599996 50.413495755200003 4.3647143708999989 0.036274
9.5975112301000003 48.870791357999998 3.1916791355999994 0.368513
8.9693323406999976 48.506551935299996 4.0139842885000006 -0.071168
9.8756087020999956 48.001046635099996 2.5777274310999996 -0.079978
8.7565679424999967 49.757394563700004 2.4195235487000009 -0.357258
9.1755866994999984 49.896344864899994 1.5147321581999988 0.307100
4.6890357758999972 40.155708876099993 7.8801576587000008 0.030508
5.6451298026999988 58.271538062599994 9.2607912933000005 -0.005505
6.2568035526999983 57.760989455899995 8.5067567957999977 -0.063478
6.2944900578999974 58.982711841999993 9.7912076848999998 -0.044762
5.2951791994999979 57.530998154199999 9.9944994989000016 0.034823
4.4802616392999974 58.999248478899993 8.6176645837999999 0.233762
3.8399322020999982 59.504537866399993 9.3531660678000001 -0.098839
3.6374715808999971 58.076248069899997 7.8458164370000025 -0.088534
3.4232387240999960 57.332984236300000 8.4388645100000002 0.176003
9.1490017899998055E-002 47.588430241299996 6.3819947118000009 0.024880
1.0831322375999974 49.020490258099997 7.6726587646000022 0.311521
1.7457158280999971 49.416597673500000 6.8938124048000011 -0.054902
0.82284478339999745 49.851958896600003 8.3434243362000018 -0.036678
1.8785220598999977 48.049824012000002 8.4017817052999995 -0.292739
1.4811358141999982 47.931562304099998 9.3083283092000002 0.220125
10.234958897399999 48.389788514499998 7.0858862531999991 -0.025729
9.6002876164999975 47.963155351600001 7.8724052630000010 -0.058550
9.6346285400999978 49.139072274699998 6.5500849848000007 -0.075453
6.6572118419999962 40.273835283200000 6.2214228399999998 0.291588
5.5887539160999982 39.316408771799992 5.5079256171999988 0.250315
6.0052512390999979 40.220219026099997 5.4857375050000012 -0.536346
10.429763208999997 49.291212851899999 -9.3229211300000531E-002 0.261871
9.8466905953000001 50.078377192900000 7.2041442999996909E-003 -0.613782
8.9059576290999978 50.165582743300000 10.104418211100002 0.304813
4.1363945335999972 57.372099387199995 4.6687192626000007 0.291712
4.2610068163999966 57.584888823500002 6.2241066620000005 0.048118
4.7884595979999958 57.427398653699996 5.4089103766000006 -0.420282
1.6671566279999979 47.487916637199994 0.82387163370000027 0.232926
1.8597985697999970 48.788789174399994 11.198357740400002 0.277354
1.1285424209999975 48.142350501900005 10.981788880000000 -0.464338
10.928117711100001 44.372648391699997 8.7909525714000001 -0.120611
10.233305967499998 44.442673647099994 9.6412233945000025 0.006347
10.884984543199996 45.308277643999993 8.2224124633000013 -0.074992
11.935290226699999 44.247059940500002 9.2089417690000026 0.079269
10.563758267299999 43.153905042400005 7.9709589805999999 0.595078
11.403414449899996 40.127804995200002 10.588008893400000 0.289965
10.656108319099998 42.020470478900002 8.5566443361999998 -0.678720
11.358207766899998 39.570430889800001 9.7714935701000005 -0.514548
11.577277027299999 58.246709902799992 10.185871459200003 0.174268
11.454939463799995 57.939042837999999 6.2140211060999997 0.297164
12.426166280399997 58.478376528900000 7.3618929505000006 0.140159
11.478155370800000 58.403313766200000 7.0990777173000001 -0.582662
19.024843541899997 42.331180744900003 1.0730975684999993 -0.081146
18.547160754599997 41.600638940799996 1.7474150838999993 -0.008168
18.543089545899996 43.304915000100003 1.2185923754999997 -0.006723
20.082472741500002 42.391915646600005 1.3618784425000008 -0.005059
18.553613095799999 41.856453403400003 10.557209095200001 0.609203
17.712529615599998 42.538589455299999 9.6587072519999992 -0.563816
17.201983862500001 43.426858130399999 10.022569947100001 0.074160
17.386743715999998 42.078257699699996 8.3698798782000008 0.589315
16.316811854299996 42.810615768299996 7.5913458379000005 -0.161847
16.488420615599999 42.707151099900003 6.5142630344000017 0.041632
16.275826956600000 43.869305808900002 7.8717905650000004 0.047891
15.329541095499998 42.373847379799997 7.8059603663000008 0.049817
20.549670016499999 43.331979967599992 6.6373561440000000 -0.495889
20.534995252399998 44.346595068699997 6.2509770534000006 0.135468
20.192793610300004 42.300257049199999 5.7523376293999995 0.509854
19.848407923499995 42.659478893799999 4.3318696633000009 -0.115069
20.614125974399997 42.243552536999999 3.6613683084999997 -0.000122
19.786398906899997 43.742282936000002 4.1803843125000011 -0.011625
18.896118150000000 42.191190600800006 4.0515571347000003 0.107045
19.979357657799998 39.976289881300005 8.1580328096999999 1.885780
19.234414590600000 40.803029956299994 10.265217725099999 -0.562593
17.912957076199998 41.039090278600000 7.8263498453000002 -0.619336
20.144476296000001 41.048379610200001 6.0564432543000013 -0.559425
18.820375404899998 55.528632110799997 10.275664314500000 -0.168608
19.700263780099995 55.502076307099998 10.933925548200000 0.071091
18.535440641199997 54.515078638799999 9.9775752034000007 -0.060473
18.006078540200001 55.955498214199991 10.883052280699999 0.089285
19.064690862100001 56.435463954600003 9.0964013083000008 0.615816
18.733745445699991 56.008112895899998 7.8053601827000012 -0.466136
18.376442431799997 54.988967491399997 7.6830124289999997 0.066731
18.759752085299997 56.845169083600005 6.6633517032000009 0.627622
18.343039183799995 56.282818483499994 5.3293630253000011 -0.268414
17.303345273200001 56.589365108999999 5.1370159695999993 0.107933
18.390252155999995 55.188203265299997 5.3111348062999992 0.060598
18.979970629700002 56.702345498800000 4.5407635084000022 0.002739
19.559867693200001 57.595894687000005 9.3756467247999993 -0.689506
19.070795695599998 58.083077794099992 6.7001905466000009 -0.581259
10.787354666699997 52.020866764899999 8.5620747850000001 0.077111
18.729423556899999 46.601997057899993 0.14088184459999886 -0.280151
19.657924351600002 47.126283776699992 0.41141822749999896 0.076392
18.921944397200001 45.523444549099999 0.12418522680000060 0.050143
17.984621348599998 46.840126703100005 0.91267199799999899 0.035096
17.124772638799996 52.422754738700000 1.0722486464999992 -0.106825
16.390551408199997 51.993157629699994 1.7673152356999999 0.004162
17.193098132699998 53.502877235700005 1.2388662417000014 -0.003783
18.090342374700001 51.955130850199993 1.3070601796999999 0.101346
17.872963566299997 45.732601515199995 6.1257278712000005 -0.138151
17.001161407800002 45.671968846799999 5.4588412579999996 0.087765
18.173434680099998 44.733676984299997 6.4559123461000008 -0.092769
18.688186899500000 46.159225241799994 5.5195935741000000 0.074617
17.596786147000000 46.670256019499995 7.2729183731999996 0.679077
17.934629191299994 46.292075494500004 8.5802176489000015 -0.562411
18.332369815699998 45.290338331900003 8.7214756676000000 0.119135
17.884517718900000 47.143891550299998 9.7096669750999993 0.655678
17.885367145599997 52.154407201400005 4.3763246750000020 -0.074962
18.294220496399998 51.409570300199995 3.6746925202999998 -0.011327
18.421329632699997 53.100184345000002 4.2381494278999998 -0.004478
16.826057193699999 52.292939783500003 4.1211115215999987 -0.012416
17.989706500699995 51.627389736600001 5.7813436190000012 0.597387
18.842727957999998 52.277388227499998 6.6920797622000014 -0.560036
19.388201324099995 53.146465775700001 6.3328397625000008 0.084707
19.131746855299998 51.823170635000004 7.9909972416000024 0.600212
20.232841287199999 52.523588651600001 8.7560363464000019 -0.204782
20.048707258000000 52.469117926199999 9.8344938888000026 0.058359
20.332806485300001 53.567412118600004 8.4365168436000015 0.062448
15.402207387299997 54.241931767200008 7.5058022855000006 -0.145930
16.083861134800003 54.247922014700002 6.6426764916999987 0.009790
15.550321992199997 55.174633795500000 8.0616861927999999 -0.040931
14.381708648499997 54.205825698500000 7.1031560192999992 0.089615
15.668549281099999 53.004722598399994 8.3363662522000013 0.604190
16.088028766699999 53.154659759600001 9.6727515485000009 -0.479102
16.186633261199997 54.165622664999994 10.056366405000000 0.098869
16.364514576999998 52.098580676900006 10.560784316700000 0.476709
16.468528481999996 49.764402732900002 8.1553108040000009 1.869451
14.549073421699998 48.439850355699996 6.1925884161000013 0.271082
14.794342503899998 48.148086533300003 10.086682824900002 0.277550
14.667242565899997 49.862596002399997 5.6933650115000001 0.268175
13.832225447599999 48.465480903800000 8.8363897668000018 0.189493
17.078767058399997 47.807912545800001 6.9480924148999987 -0.690687
17.498389159099997 48.361062241600003 9.6867171445999993 -0.579538
17.297201389399998 50.578633981699994 6.0543458018000020 -0.548136
18.548017566499997 50.827812308000006 8.5597265467000021 -0.616552
15.497368588299997 51.879677649000001 7.7541596904999999 -0.686816
16.313414063499994 50.846901268999993 10.261957344200001 -0.501958
14.685015898200000 49.355659628700003 6.5471961695000020 -0.526815
14.749586355300000 48.619391182900003 9.2117482150000001 -0.618483
12.818892946699998 42.368590014699997 0.67524800600000046 -0.220838
11.943971098700001 42.428615879500001 1.2155155800000025E-002 0.079661
13.124952057799996 43.368573915900001 0.99800864559999947 -0.073152
13.631667040299998 41.937614813999993 6.9076360599999984E-002 0.131867
12.547714686000001 41.440121786900001 1.8321801536000009 0.695524
12.867147965299996 41.834201704399995 3.1361088341999994 -0.532983
13.235724000699999 42.845788882400001 3.2830236588000008 0.101264
12.850986952500000 40.968379233099995 4.2550161356000009 0.603742
13.294375380199996 41.507589316099995 5.5908170912000017 -0.214103
14.304711231099997 41.120788263400001 5.7993770401000004 0.079382
13.333416254500001 42.602728532399993 5.5992506628999994 0.046927
12.611077071400000 41.157861556400000 6.3748832857000002 -0.004859
12.046778321799998 40.291565575699998 1.5235392234999989 -0.724660
12.537742987099998 39.729418832899995 4.2023781543000016 -0.549210
13.033455469899996 56.033188243399998 0.28462728190000014 0.607709
13.910853502200000 55.375269798900000 1.1599370858000009 -0.559776
14.454684496099999 54.516663219000002 0.77255886679999974 0.076084
14.210740313999999 55.798080343599999 2.4720844477999999 0.607195
15.327609302099997 55.087977175300004 3.2033081260000000 -0.130032
15.175090216900001 55.138087674300003 4.2864932612999995 -0.001238
15.418457666199997 54.046066667700003 2.8769238518000018 0.050117
16.284957474499997 55.587483705799997 2.9871905509000016 0.062503
11.047005094699998 54.549549045799999 4.2488583232999995 -0.511677
11.076572751500001 53.534902088199992 4.6340675586000000 0.131545
11.370261190699997 55.588323604499998 5.1368272558999992 0.512426
11.718436371499996 55.220181037600000 6.5561079850999988 -0.104796
10.969619164399997 55.647243011899995 7.2372740295000009 -0.057285
11.766604667999998 54.136477068500000 6.7085376501000020 0.003532
12.689320343700000 55.664164603600000 6.8107278230999997 0.070051
11.580295838100000 57.916845962099991 2.6983062500000004 1.882740
12.364620998599996 57.093181237299994 0.56544092300000048 -0.541922
13.619973013499996 56.766535051399998 3.0716260924000012 -0.639776
11.388096542500000 56.843281557999994 4.8456797849000006 -0.505081
12.459580916499998 55.475668672099999 9.8051423319000026 -0.150632
12.176921233399996 56.267685286999999 9.1005346097000004 0.074790
13.327283657299997 54.912285519999990 9.4405735314000001 0.002516
11.603074136499998 54.782525818099998 9.8315817925000015 0.034020
19.944889481199997 39.658799331600001 0.74784725490000037 0.242566
20.141080172599999 39.946682296300004 4.6724172259000012 0.304377
19.174024279599998 39.580855099799990 3.4623426262999990 0.190123
20.116191776100003 39.485513755800000 3.7918094817999997 -0.669900
20.690041635799997 53.509304149300007 2.0885268181999996 -0.144502
21.393478589899999 53.431698197599999 1.2464747371000011 0.011374
20.724652602699997 52.573568668999997 2.6571361186999995 -0.070058
19.688695258499997 53.634425022900004 1.6576789423999996 0.085168
21.043513864000001 54.725973815899998 2.9133122972000005 0.635761
20.152065419600000 57.802438270999993 0.27824548480000044 0.253333
20.952238303199998 55.864699097500001 2.3385984901000012 -0.709421
20.176916051599999 58.320631762799998 1.1245579718000001 -0.436936
13.765868358599999 52.202404712999993 4.8110628499000008 -0.191309
14.631216927599997 52.207498670999996 5.4896670540999990 0.100981
13.520556818900001 53.219240587499996 4.4902468195000003 -0.059197
12.922419952399997 51.812176390599994 5.4030432873000009 0.073512
13.998070993099999 51.265793138100001 3.6539399978999998 0.726647
13.702626332899998 51.691244308900011 2.3465563321999992 -0.521336
13.400965727199999 52.727549252400003 2.2175124055999995 0.069263
13.635062713600000 50.860991914300001 1.2136000228000010 0.582855
13.674295241999999 45.688356429799995 6.5144011703000011 -0.047129
13.214690711899998 46.395348464499996 7.2231268985000003 -0.030449
13.211271720099999 44.704209586699996 6.6469403256000010 0.007171
14.743428817399998 45.631285763999998 6.7591990223999989 -0.019840
13.515017782699998 46.222172488800005 5.1177656455000005 0.577507
12.674965684700000 45.536447783699998 4.2190336887000006 -0.547811
12.170449229800001 44.646607055099999 4.5868115281000010 0.067537
12.352079451099996 45.976276017499998 2.9261074259000002 0.602539
11.257403791999998 45.259647266700000 2.1686057263999992 -0.186372
11.474742080599997 45.252176548099996 1.0931494275999996 0.061603
11.125216196400000 44.230054212600002 2.5189179620999993 0.047866
16.255777475399999 43.723772915299996 3.4097280169000017 -0.141392
15.540212604499997 43.665638037699999 4.2433536001999999 0.013149
16.212834280399996 42.784452689399998 2.8472917293000006 -0.062655
17.253095543199997 43.835283796100001 3.8537783730000004 0.084428
15.933036402499999 44.941979089699998 2.5752601004000000 0.618314
15.543639044399995 44.764582866600001 1.2316472538000003 -0.467900
15.520695841199997 43.748963348700002 0.84825131519999986 0.108855
15.227909456199999 45.800110077299998 0.33823823590000113 0.473759
14.975634080899997 48.125436846699998 2.7464495798000002 1.878521
16.883461885099994 49.448827942500003 4.7162442018000004 0.242055
16.680836372699996 49.696271577800005 0.79510019110000030 0.292359
16.804487781499997 48.014467704699996 5.1987834642000008 0.189078
17.630468598600000 49.361072728500005 2.0385554527999998 0.166345
14.438845378099998 50.094353091599999 3.9558519660999996 -0.745971
13.865320852099998 49.590948528600002 1.2159026985000003 -0.547088
14.143911272899997 47.310515935999994 4.8451070621000003 -0.534239
12.898367441199998 46.984728047200001 2.3395907529000000 -0.636534
16.030709844000000 46.080491661499998 3.1502025534000007 -0.713332
15.200661246999998 47.055531067999993 0.63857025040000015 -0.531557
16.755236974499997 48.534087364800001 4.3531761530000015 -0.400714
16.688413593500002 49.270342594500008 1.6923363508000013 -0.641788
12.814426767700001 51.466033477899998 10.804469582499999 -0.163131
11.771928064900001 51.158405206899999 10.621071433300001 0.097435
12.853827773199999 52.560875331499993 10.807277071600002 0.042905
13.441010413899999 51.074135496700002 9.9916483148000008 -0.052879
14.533564580100002 45.454332977199996 9.8149357965000021 -0.091623
15.289771700999998 45.887824904600002 9.1451784986000000 -0.000599
14.497297350499997 44.370888324999996 9.6590848726000011 0.006478
13.569131739600000 45.896392334399998 9.5326723435999998 0.055526
20.708549570499997 45.789998407699997 2.3115482902000011 0.107805
15.546194999599999 39.665454790999995 1.7294444953999994 -0.112765
14.907426140099997 40.071556575399995 2.5229863823000009 -0.018281
14.947677336899995 38.930671241999995 1.1724848530999996 -0.074834
15.811485052400000 40.485564945800007 1.0485598706000012 0.039469
16.797569528800000 39.024318783600002 2.3148154381000001 0.414738
17.467669690399998 38.647007137300001 1.5319261219999998 -0.118060
17.577080613299998 39.974301121200000 3.0730670488000005 -0.337719
17.134098408699998 40.113237715599993 3.9652401188000002 0.222551
16.665063226499999 57.750265750099999 2.9598650338000003 -0.044745
10.845937012099995 49.577548283399999 3.7047488794000003 -0.057595
11.444677249600002 49.971823979299991 2.8742310202000017 -0.050155
11.484093300900000 48.882595304599995 4.2694898886999999 -0.068600
20.982618938599995 50.413495755200003 4.3647143708999989 0.036274
20.002958941100001 48.870791357999998 3.1916791355999994 0.368513
19.374780051699997 48.506551935299996 4.0139842885000006 -0.071168
20.281056413099996 48.001046635099996 2.5777274310999996 -0.079978
19.162015653499999 49.757394563700004 2.4195235487000009 -0.357258
19.581034410499999 49.896344864899994 1.5147321581999988 0.307100
15.094483486899996 40.155708876099993 7.8801576587000008 0.030508
16.050577513700002 58.271538062599994 9.2607912933000005 -0.005505
16.662251263699996 57.760989455899995 8.5067567957999977 -0.063478
16.699937768900000 58.982711841999993 9.7912076848999998 -0.044762
15.700626910499995 57.530998154199999 9.9944994989000016 0.034823
14.885709350300001 58.999248478899993 8.6176645837999999 0.233762
14.245379913099999 59.504537866399993 9.3531660678000001 -0.098839
14.042919291899995 58.076248069899997 7.8458164370000025 -0.088534
13.828686435099996 57.332984236300000 8.4388645100000002 0.176003
10.496937728899999 47.588430241299996 6.3819947118000009 0.024880
11.488579948600000 49.020490258099997 7.6726587646000022 0.311521
12.151163539099999 49.416597673500000 6.8938124048000011 -0.054902
11.228292494399994 49.851958896600003 8.3434243362000018 -0.036678
12.283969770899999 48.049824012000002 8.4017817052999995 -0.292739
11.886583525199999 47.931562304099998 9.3083283092000002 0.220125
20.640406608399996 48.389788514499998 7.0858862531999991 -0.025729
20.005735327499998 47.963155351600001 7.8724052630000010 -0.058550
20.040076251100000 49.139072274699998 6.5500849848000007 -0.075453
17.062659552999996 40.273835283200000 6.2214228399999998 0.291588
15.994201627099999 39.316408771799992 5.5079256171999988 0.250315
16.410698950099995 40.220219026099997 5.4857375050000012 -0.536346
20.835210919999998 49.291212851899999 -9.3229211300000531E-002 0.261871
20.252138306300001 50.078377192900000 7.2041442999996909E-003 -0.613782
19.311405340099995 50.165582743300000 10.104418211100002 0.304813
14.541842244599998 57.372099387199995 4.6687192626000007 0.291712
14.666454527399999 57.584888823500002 6.2241066620000005 0.048118
15.193907308999997 57.427398653699996 5.4089103766000006 -0.420282
12.072604339000000 47.487916637199994 0.82387163370000027 0.232926
12.265246280800001 48.788789174399994 11.198357740400002 0.277354
11.533990132000001 48.142350501900005 10.981788880000000 -0.464338
21.333565422099998 44.372648391699997 8.7909525714000001 -0.120611
20.638753678499999 44.442673647099994 9.6412233945000025 0.006347
21.290432254199995 45.308277643999993 8.2224124633000013 -0.074992
22.340737937699998 44.247059940500002 9.2089417690000026 0.079269
20.969205978300000 43.153905042400005 7.9709589805999999 0.595078
21.808862160899999 40.127804995200002 10.588008893400000 0.289965
21.061556030100000 42.020470478900002 8.5566443361999998 -0.678720
21.763655477899999 39.570430889800001 9.7714935701000005 -0.514548
21.982724738300000 58.246709902799992 10.185871459200003 0.174268
21.860387174799996 57.939042837999999 6.2140211060999997 0.297164
22.831613991399998 58.478376528900000 7.3618929505000006 0.140159
21.883603081800000 58.403313766200000 7.0990777173000001 -0.582662
29.430291252899998 42.331180744900003 1.0730975684999993 -0.081146
28.952608465599997 41.600638940799996 1.7474150838999993 -0.008168
28.948537256899996 43.304915000100003 1.2185923754999997 -0.006723
30.487920452500003 42.391915646600005 1.3618784425000008 -0.005059
28.959060806800000 41.856453403400003 10.557209095200001 0.609203
28.117977326599998 42.538589455299999 9.6587072519999992 -0.563816
27.607431573500001 43.426858130399999 10.022569947100001 0.074160
27.792191426999999 42.078257699699996 8.3698798782000008 0.589315
26.722259565299996 42.810615768299996 7.5913458379000005 -0.161847
26.893868326600000 42.707151099900003 6.5142630344000017 0.041632
26.681274667600000 43.869305808900002 7.8717905650000004 0.047891
25.734988806499999 42.373847379799997 7.8059603663000008 0.049817
30.955117727499999 43.331979967599992 6.6373561440000000 -0.495889
30.940442963399999 44.346595068699997 6.2509770534000006 0.135468
30.598241321300005 42.300257049199999 5.7523376293999995 0.509854
30.253855634499995 42.659478893799999 4.3318696633000009 -0.115069
31.019573685399997 42.243552536999999 3.6613683084999997 -0.000122
30.191846617899998 43.742282936000002 4.1803843125000011 -0.011625
29.301565861000000 42.191190600800006 4.0515571347000003 0.107045
30.384805368799999 39.976289881300005 8.1580328096999999 1.885780
29.639862301600001 40.803029956299994 10.265217725099999 -0.562593
28.318404787199999 41.039090278600000 7.8263498453000002 -0.619336
30.549924007000001 41.048379610200001 6.0564432543000013 -0.559425
29.225823115899999 55.528632110799997 10.275664314500000 -0.168608
30.105711491099996 55.502076307099998 10.933925548200000 0.071091
28.940888352199998 54.515078638799999 9.9775752034000007 -0.060473
28.411526251200002 55.955498214199991 10.883052280699999 0.089285
29.470138573100002 56.435463954600003 9.0964013083000008 0.615816
29.139193156699992 56.008112895899998 7.8053601827000012 -0.466136
28.781890142799998 54.988967491399997 7.6830124289999997 0.066731
29.165199796299998 56.845169083600005 6.6633517032000009 0.627622
28.748486894799996 56.282818483499994 5.3293630253000011 -0.268414
27.708792984200002 56.589365108999999 5.1370159695999993 0.107933
28.795699866999996 55.188203265299997 5.3111348062999992 0.060598
29.385418340700003 56.702345498800000 4.5407635084000022 0.002739
29.965315404200002 57.595894687000005 9.3756467247999993 -0.689506
29.476243406599998 58.083077794099992 6.7001905466000009 -0.581259
21.192802377700001 52.020866764899999 8.5620747850000001 0.077111
29.134871267899999 46.601997057899993 0.14088184459999886 -0.280151
30.063372062600003 47.126283776699992 0.41141822749999896 0.076392
29.327392108200002 45.523444549099999 0.12418522680000060 0.050143
28.390069059599998 46.840126703100005 0.91267199799999899 0.035096
27.530220349799997 52.422754738700000 1.0722486464999992 -0.106825
26.795999119199998 51.993157629699994 1.7673152356999999 0.004162
27.598545843699998 53.502877235700005 1.2388662417000014 -0.003783
28.495790085700001 51.955130850199993 1.3070601796999999 0.101346
28.278411277299998 45.732601515199995 6.1257278712000005 -0.138151
27.406609118800002 45.671968846799999 5.4588412579999996 0.087765
28.578882391099999 44.733676984299997 6.4559123461000008 -0.092769
29.093634610500001 46.159225241799994 5.5195935741000000 0.074617
28.002233858000000 46.670256019499995 7.2729183731999996 0.679077
28.340076902299995 46.292075494500004 8.5802176489000015 -0.562411
28.737817526699999 45.290338331900003 8.7214756676000000 0.119135
28.289965429900001 47.143891550299998 9.7096669750999993 0.655678
28.290814856599997 52.154407201400005 4.3763246750000020 -0.074962
28.699668207399998 51.409570300199995 3.6746925202999998 -0.011327
28.826777343699998 53.100184345000002 4.2381494278999998 -0.004478
27.231504904700000 52.292939783500003 4.1211115215999987 -0.012416
28.395154211699996 51.627389736600001 5.7813436190000012 0.597387
29.248175668999998 52.277388227499998 6.6920797622000014 -0.560036
29.793649035099996 53.146465775700001 6.3328397625000008 0.084707
29.537194566299998 51.823170635000004 7.9909972416000024 0.600212
30.638288998200000 52.523588651600001 8.7560363464000019 -0.204782
30.454154969000001 52.469117926199999 9.8344938888000026 0.058359
30.738254196300002 53.567412118600004 8.4365168436000015 0.062448
25.807655098299996 54.241931767200008 7.5058022855000006 -0.145930
26.489308845800004 54.247922014700002 6.6426764916999987 0.009790
25.955769703200001 55.174633795500000 8.0616861927999999 -0.040931
24.787156359499996 54.205825698500000 7.1031560192999992 0.089615
26.073996992100000 53.004722598399994 8.3363662522000013 0.604190
26.493476477700000 53.154659759600001 9.6727515485000009 -0.479102
26.592080972199998 54.165622664999994 10.056366405000000 0.098869
26.769962287999999 52.098580676900006 10.560784316700000 0.476709
26.873976192999997 49.764402732900002 8.1553108040000009 1.869451
24.954521132699995 48.439850355699996 6.1925884161000013 0.271082
25.199790214899998 48.148086533300003 10.086682824900002 0.277550
25.072690276899998 49.862596002399997 5.6933650115000001 0.268175
24.237673158600000 48.465480903800000 8.8363897668000018 0.189493
27.484214769399998 47.807912545800001 6.9480924148999987 -0.690687
27.903836870099997 48.361062241600003 9.6867171445999993 -0.579538
27.702649100399999 50.578633981699994 6.0543458018000020 -0.548136
28.953465277499998 50.827812308000006 8.5597265467000021 -0.616552
25.902816299299996 51.879677649000001 7.7541596904999999 -0.686816
26.718861774499995 50.846901268999993 10.261957344200001 -0.501958
25.090463609200004 49.355659628700003 6.5471961695000020 -0.526815
25.155034066299997 48.619391182900003 9.2117482150000001 -0.618483
23.224340657699997 42.368590014699997 0.67524800600000046 -0.220838
22.349418809699998 42.428615879500001 1.2155155800000025E-002 0.079661
23.530399768799995 43.368573915900001 0.99800864559999947 -0.073152
24.037114751299999 41.937614813999993 6.9076360599999984E-002 0.131867
22.953162397000003 41.440121786900001 1.8321801536000009 0.695524
23.272595676299996 41.834201704399995 3.1361088341999994 -0.532983
23.641171711700000 42.845788882400001 3.2830236588000008 0.101264
23.256434663499999 40.968379233099995 4.2550161356000009 0.603742
23.699823091199999 41.507589316099995 5.5908170912000017 -0.214103
24.710158942099998 41.120788263400001 5.7993770401000004 0.079382
23.738863965500002 42.602728532399993 5.5992506628999994 0.046927
23.016524782399998 41.157861556400000 6.3748832857000002 -0.004859
22.452226032799999 40.291565575699998 1.5235392234999989 -0.724660
22.943190698099997 39.729418832899995 4.2023781543000016 -0.549210
23.438903180899999 56.033188243399998 0.28462728190000014 0.607709
24.316301213200003 55.375269798900000 1.1599370858000009 -0.559776
24.860132207099998 54.516663219000002 0.77255886679999974 0.076084
24.616188025000003 55.798080343599999 2.4720844477999999 0.607195
25.733057013099994 55.087977175300004 3.2033081260000000 -0.130032
25.580537927900000 55.138087674300003 4.2864932612999995 -0.001238
25.823905377199999 54.046066667700003 2.8769238518000018 0.050117
26.690405185499998 55.587483705799997 2.9871905509000016 0.062503
21.452452805699998 54.549549045799999 4.2488583232999995 -0.511677
21.482020462500003 53.534902088199992 4.6340675586000000 0.131545
21.775708901699996 55.588323604499998 5.1368272558999992 0.512426
22.123884082499998 55.220181037600000 6.5561079850999988 -0.104796
21.375066875399998 55.647243011899995 7.2372740295000009 -0.057285
22.172052378999997 54.136477068500000 6.7085376501000020 0.003532
23.094768054700001 55.664164603600000 6.8107278230999997 0.070051
21.985743549100000 57.916845962099991 2.6983062500000004 1.882740
22.770068709599997 57.093181237299994 0.56544092300000048 -0.541922
24.025420724499995 56.766535051399998 3.0716260924000012 -0.639776
21.793544253499999 56.843281557999994 4.8456797849000006 -0.505081
22.865028627499999 55.475668672099999 9.8051423319000026 -0.150632
22.582368944399999 56.267685286999999 9.1005346097000004 0.074790
23.732731368300001 54.912285519999990 9.4405735314000001 0.002516
22.008521847499996 54.782525818099998 9.8315817925000015 0.034020
30.350337192199998 39.658799331600001 0.74784725490000037 0.242566
30.546527883600000 39.946682296300004 4.6724172259000012 0.304377
29.579471990599998 39.580855099799990 3.4623426262999990 0.190123
30.521639487100003 39.485513755800000 3.7918094817999997 -0.669900
31.095489346799997 53.509304149300007 2.0885268181999996 -0.144502
31.798926300900000 53.431698197599999 1.2464747371000011 0.011374
31.130100313699998 52.573568668999997 2.6571361186999995 -0.070058
30.094142969499998 53.634425022900004 1.6576789423999996 0.085168
31.448961575000002 54.725973815899998 2.9133122972000005 0.635761
30.557513130600000 57.802438270999993 0.27824548480000044 0.253333
31.357686014199999 55.864699097500001 2.3385984901000012 -0.709421
30.582363762600000 58.320631762799998 1.1245579718000001 -0.436936
24.171316069600000 52.202404712999993 4.8110628499000008 -0.191309
25.036664638600001 52.207498670999996 5.4896670540999990 0.100981
23.926004529900002 53.219240587499996 4.4902468195000003 -0.059197
23.327867663399996 51.812176390599994 5.4030432873000009 0.073512
24.403518704100001 51.265793138100001 3.6539399978999998 0.726647
24.108074043899997 51.691244308900011 2.3465563321999992 -0.521336
23.806413438200003 52.727549252400003 2.2175124055999995 0.069263
24.040510424600001 50.860991914300001 1.2136000228000010 0.582855
24.079742953000000 45.688356429799995 6.5144011703000011 -0.047129
23.620138422900002 46.395348464499996 7.2231268985000003 -0.030449
23.616719431099998 44.704209586699996 6.6469403256000010 0.007171
25.148876528399995 45.631285763999998 6.7591990223999989 -0.019840
23.920465493700000 46.222172488800005 5.1177656455000005 0.577507
23.080413395699999 45.536447783699998 4.2190336887000006 -0.547811
22.575896940800000 44.646607055099999 4.5868115281000010 0.067537
22.757527162099993 45.976276017499998 2.9261074259000002 0.602539
21.662851502999999 45.259647266700000 2.1686057263999992 -0.186372
21.880189791599999 45.252176548099996 1.0931494275999996 0.061603
21.530663907399997 44.230054212600002 2.5189179620999993 0.047866
26.661225186399999 43.723772915299996 3.4097280169000017 -0.141392
25.945660315500000 43.665638037699999 4.2433536001999999 0.013149
26.618281991399996 42.784452689399998 2.8472917293000006 -0.062655
27.658543254199998 43.835283796100001 3.8537783730000004 0.084428
26.338484113499998 44.941979089699998 2.5752601004000000 0.618314
25.949086755399996 44.764582866600001 1.2316472538000003 -0.467900
25.926143552199999 43.748963348700002 0.84825131519999986 0.108855
25.633357167200000 45.800110077299998 0.33823823590000113 0.473759
25.381081791899998 48.125436846699998 2.7464495798000002 1.878521
27.288909596099995 49.448827942500003 4.7162442018000004 0.242055
27.086284083699997 49.696271577800005 0.79510019110000030 0.292359
27.209935492499998 48.014467704699996 5.1987834642000008 0.189078
28.035916309600001 49.361072728500005 2.0385554527999998 0.166345
24.844293089099999 50.094353091599999 3.9558519660999996 -0.745971
24.270768563099999 49.590948528600002 1.2159026985000003 -0.547088
24.549358983899996 47.310515935999994 4.8451070621000003 -0.534239
23.303815152199999 46.984728047200001 2.3395907529000000 -0.636534
26.436157555000001 46.080491661499998 3.1502025534000007 -0.713332
25.606108958000000 47.055531067999993 0.63857025040000015 -0.531557
27.160684685499998 48.534087364800001 4.3531761530000015 -0.400714
27.093861304500003 49.270342594500008 1.6923363508000013 -0.641788
23.219874478700003 51.466033477899998 10.804469582499999 -0.163131
22.177375775900000 51.158405206899999 10.621071433300001 0.097435
23.259275484200003 52.560875331499993 10.807277071600002 0.042905
23.846458124900003 51.074135496700002 9.9916483148000008 -0.052879
24.939012291099999 45.454332977199996 9.8149357965000021 -0.091623
25.695219411999997 45.887824904600002 9.1451784986000000 -0.000599
24.902745061499999 44.370888324999996 9.6590848726000011 0.006478
23.974579450600000 45.896392334399998 9.5326723435999998 0.055526
31.113997281499998 45.789998407699997 2.3115482902000011 0.107805
25.951642710599998 39.665454790999995 1.7294444953999994 -0.112765
25.312873851099997 40.071556575399995 2.5229863823000009 -0.018281
25.353125047899997 38.930671241999995 1.1724848530999996 -0.074834
26.216932763399996 40.485564945800007 1.0485598706000012 0.039469
27.203017239800001 39.024318783600002 2.3148154381000001 0.414738
27.873117401399998 38.647007137300001 1.5319261219999998 -0.118060
27.982528324299999 39.974301121200000 3.0730670488000005 -0.337719
27.539546119699999 40.113237715599993 3.9652401188000002 0.222551
27.070510937500000 57.750265750099999 2.9598650338000003 -0.044745
21.251384723099996 49.577548283399999 3.7047488794000003 -0.057595
21.850124960600002 49.971823979299991 2.8742310202000017 -0.050155
21.889541011899997 48.882595304599995 4.2694898886999999 -0.068600
31.388066649599995 50.413495755200003 4.3647143708999989 0.036274
30.408406652100002 48.870791357999998 3.1916791355999994 0.368513
29.780227762699997 48.506551935299996 4.0139842885000006 -0.071168
30.686504124099997 48.001046635099996 2.5777274310999996 -0.079978
29.567463364500000 49.757394563700004 2.4195235487000009 -0.357258
29.986482121500000 49.896344864899994 1.5147321581999988 0.307100
25.499931197899997 40.155708876099993 7.8801576587000008 0.030508
26.456025224700003 58.271538062599994 9.2607912933000005 -0.005505
27.067698974699997 57.760989455899995 8.5067567957999977 -0.063478
27.105385479900001 58.982711841999993 9.7912076848999998 -0.044762
26.106074621499996 57.530998154199999 9.9944994989000016 0.034823
25.291157061299998 58.999248478899993 8.6176645837999999 0.233762
24.650827624100000 59.504537866399993 9.3531660678000001 -0.098839
24.448367002900000 58.076248069899997 7.8458164370000025 -0.088534
24.234134146099997 57.332984236300000 8.4388645100000002 0.176003
20.902385439899998 47.588430241299996 6.3819947118000009 0.024880
21.894027659600003 49.020490258099997 7.6726587646000022 0.311521
22.556611250100001 49.416597673500000 6.8938124048000011 -0.054902
21.633740205399995 49.851958896600003 8.3434243362000018 -0.036678
22.689417481899998 48.049824012000002 8.4017817052999995 -0.292739
22.292031236200000 47.931562304099998 9.3083283092000002 0.220125
31.045854319399997 48.389788514499998 7.0858862531999991 -0.025729
30.411183038499999 47.963155351600001 7.8724052630000010 -0.058550
30.445523962100001 49.139072274699998 6.5500849848000007 -0.075453
27.468107263999997 40.273835283200000 6.2214228399999998 0.291588
26.399649338099998 39.316408771799992 5.5079256171999988 0.250315
26.816146661099996 40.220219026099997 5.4857375050000012 -0.536346
31.240658630999999 49.291212851899999 -9.3229211300000531E-002 0.261871
30.657586017300002 50.078377192900000 7.2041442999996909E-003 -0.613782
29.716853051099996 50.165582743300000 10.104418211100002 0.304813
24.947289955599999 57.372099387199995 4.6687192626000007 0.291712
25.071902238400003 57.584888823500002 6.2241066620000005 0.048118
25.599355019999997 57.427398653699996 5.4089103766000006 -0.420282
22.478052049999999 47.487916637199994 0.82387163370000027 0.232926
22.670693991800000 48.788789174399994 11.198357740400002 0.277354
21.939437843000000 48.142350501900005 10.981788880000000 -0.464338
31.739013133099995 44.372648391699997 8.7909525714000001 -0.120611
31.044201389500000 44.442673647099994 9.6412233945000025 0.006347
31.695879965200000 45.308277643999993 8.2224124633000013 -0.074992
32.746185648699992 44.247059940500002 9.2089417690000026 0.079269
31.374653689299997 43.153905042400005 7.9709589805999999 0.595078
32.214309871900006 40.127804995200002 10.588008893400000 0.289965
31.467003741100005 42.020470478900002 8.5566443361999998 -0.678720
32.169103188899996 39.570430889800001 9.7714935701000005 -0.514548
32.388172449300001 58.246709902799992 10.185871459200003 0.174268
32.265834885799997 57.939042837999999 6.2140211060999997 0.297164
33.237061702399998 58.478376528900000 7.3618929505000006 0.140159
32.289050792799998 58.403313766200000 7.0990777173000001 -0.582662
39.835738963899999 42.331180744900003 1.0730975684999993 -0.081146
39.358056176600002 41.600638940799996 1.7474150838999993 -0.008168
39.353984967900004 43.304915000100003 1.2185923754999997 -0.006723
40.893368163500007 42.391915646600005 1.3618784425000008 -0.005059
39.364508517800004 41.856453403400003 10.557209095200001 0.609203
38.523425037599992 42.538589455299999 9.6587072519999992 -0.563816
38.012879284500002 43.426858130399999 10.022569947100001 0.074160
38.197639137999992 42.078257699699996 8.3698798782000008 0.589315
37.127707276299994 42.810615768299996 7.5913458379000005 -0.161847
37.299316037600008 42.707151099900003 6.5142630344000017 0.041632
37.086722378600008 43.869305808900002 7.8717905650000004 0.047891
36.140436517500000 42.373847379799997 7.8059603663000008 0.049817
41.360565438499989 43.331979967599992 6.6373561440000000 -0.495889
41.345890674400003 44.346595068699997 6.2509770534000006 0.135468
41.003689032299995 42.300257049199999 5.7523376293999995 0.509854
40.659303345500000 42.659478893799999 4.3318696633000009 -0.115069
41.425021396400005 42.243552536999999 3.6613683084999997 -0.000122
40.597294328899999 43.742282936000002 4.1803843125000011 -0.011625
39.707013572000001 42.191190600800006 4.0515571347000003 0.107045
40.790253079800003 39.976289881300005 8.1580328096999999 1.885780
40.045310012599998 40.803029956299994 10.265217725099999 -0.562593
38.723852498200003 41.039090278600000 7.8263498453000002 -0.619336
40.955371718000002 41.048379610200001 6.0564432543000013 -0.559425
39.631270826900000 55.528632110799997 10.275664314500000 -0.168608
40.511159202099996 55.502076307099998 10.933925548200000 0.071091
39.346336063199999 54.515078638799999 9.9775752034000007 -0.060473
38.816973962200002 55.955498214199991 10.883052280699999 0.089285
39.875586284099995 56.435463954600003 9.0964013083000008 0.615816
39.544640867699997 56.008112895899998 7.8053601827000012 -0.466136
39.187337853800003 54.988967491399997 7.6830124289999997 0.066731
39.570647507300002 56.845169083600005 6.6633517032000009 0.627622
39.153934605799996 56.282818483499994 5.3293630253000011 -0.268414
38.114240695199996 56.589365108999999 5.1370159695999993 0.107933
39.201147577999997 55.188203265299997 5.3111348062999992 0.060598
39.790866051700000 56.702345498800000 4.5407635084000022 0.002739
40.370763115199999 57.595894687000005 9.3756467247999993 -0.689506
39.881691117600006 58.083077794099992 6.7001905466000009 -0.581259
31.598250088700002 52.020866764899999 8.5620747850000001 0.077111
39.540318978900004 46.601997057899993 0.14088184459999886 -0.280151
40.468819773599996 47.126283776699992 0.41141822749999896 0.076392
39.732839819200002 45.523444549099999 0.12418522680000060 0.050143
38.795516770599995 46.840126703100005 0.91267199799999899 0.035096
37.935668060800005 52.422754738700000 1.0722486464999992 -0.106825
37.201446830200005 51.993157629699994 1.7673152356999999 0.004162
38.003993554699996 53.502877235700005 1.2388662417000014 -0.003783
38.901237796700002 51.955130850199993 1.3070601796999999 0.101346
38.683858988300003 45.732601515199995 6.1257278712000005 -0.138151
37.812056829799999 45.671968846799999 5.4588412579999996 0.087765
38.984330102099996 44.733676984299997 6.4559123461000008 -0.092769
39.499082321499998 46.159225241799994 5.5195935741000000 0.074617
38.407681568999998 46.670256019499995 7.2729183731999996 0.679077
38.745524613299992 46.292075494500004 8.5802176489000015 -0.562411
39.143265237700000 45.290338331900003 8.7214756676000000 0.119135
38.695413140899994 47.143891550299998 9.7096669750999993 0.655678
38.696262567599994 52.154407201400005 4.3763246750000020 -0.074962
39.105115918399996 51.409570300199995 3.6746925202999998 -0.011327
39.232225054699988 53.100184345000002 4.2381494278999998 -0.004478
37.636952615700004 52.292939783500003 4.1211115215999987 -0.012416
38.800601922700004 51.627389736600001 5.7813436190000012 0.597387
39.653623379999992 52.277388227499998 6.6920797622000014 -0.560036
40.199096746099997 53.146465775700001 6.3328397625000008 0.084707
39.942642277300003 51.823170635000004 7.9909972416000024 0.600212
41.043736709200004 52.523588651600001 8.7560363464000019 -0.204782
40.859602679999995 52.469117926199999 9.8344938888000026 0.058359
41.143701907299992 53.567412118600004 8.4365168436000015 0.062448
36.213102809299997 54.241931767200008 7.5058022855000006 -0.145930
36.894756556799997 54.247922014700002 6.6426764916999987 0.009790
36.361217414199999 55.174633795500000 8.0616861927999999 -0.040931
35.192604070499996 54.205825698500000 7.1031560192999992 0.089615
36.479444703100008 53.004722598399994 8.3363662522000013 0.604190
36.898924188699993 53.154659759600001 9.6727515485000009 -0.479102
36.997528683199995 54.165622664999994 10.056366405000000 0.098869
37.175409999000003 52.098580676900006 10.560784316700000 0.476709
37.279423903999991 49.764402732900002 8.1553108040000009 1.869451
35.359968843700003 48.439850355699996 6.1925884161000013 0.271082
35.605237925899999 48.148086533300003 10.086682824900002 0.277550
35.478137987899999 49.862596002399997 5.6933650115000001 0.268175
34.643120869599997 48.465480903800000 8.8363897668000018 0.189493
37.889662480399998 47.807912545800001 6.9480924148999987 -0.690687
38.309284581100002 48.361062241600003 9.6867171445999993 -0.579538
38.108096811399996 50.578633981699994 6.0543458018000020 -0.548136
39.358912988500002 50.827812308000006 8.5597265467000021 -0.616552
36.308264010299993 51.879677649000001 7.7541596904999999 -0.686816
37.124309485500000 50.846901268999993 10.261957344200001 -0.501958
35.495911320200008 49.355659628700003 6.5471961695000020 -0.526815
35.560481777299991 48.619391182900003 9.2117482150000001 -0.618483
33.629788368699998 42.368590014699997 0.67524800600000046 -0.220838
32.754866520700006 42.428615879500001 1.2155155800000025E-002 0.079661
33.935847479800003 43.368573915900001 0.99800864559999947 -0.073152
34.442562462299996 41.937614813999993 6.9076360599999984E-002 0.131867
33.358610108000001 41.440121786900001 1.8321801536000009 0.695524
33.678043387299994 41.834201704399995 3.1361088341999994 -0.532983
34.046619422699997 42.845788882400001 3.2830236588000008 0.101264
33.661882374499996 40.968379233099995 4.2550161356000009 0.603742
34.105270802200003 41.507589316099995 5.5908170912000017 -0.214103
35.115606653100002 41.120788263400001 5.7993770401000004 0.079382
34.144311676500003 42.602728532399993 5.5992506628999994 0.046927
33.421972493399998 41.157861556400000 6.3748832857000002 -0.004859
32.857673743799999 40.291565575699998 1.5235392234999989 -0.724660
33.348638409099998 39.729418832899995 4.2023781543000016 -0.549210
33.844350891900000 56.033188243399998 0.28462728190000014 0.607709
34.721748924200000 55.375269798900000 1.1599370858000009 -0.559776
35.265579918100002 54.516663219000002 0.77255886679999974 0.076084
35.021635736000000 55.798080343599999 2.4720844477999999 0.607195
36.138504724100002 55.087977175300004 3.2033081260000000 -0.130032
35.985985638900004 55.138087674300003 4.2864932612999995 -0.001238
36.229353088199993 54.046066667700003 2.8769238518000018 0.050117
37.095852896499999 55.587483705799997 2.9871905509000016 0.062503
31.857900516699999 54.549549045799999 4.2488583232999995 -0.511677
31.887468173500000 53.534902088199992 4.6340675586000000 0.131545
32.181156612699994 55.588323604499998 5.1368272558999992 0.512426
32.529331793499992 55.220181037600000 6.5561079850999988 -0.104796
31.780514586400002 55.647243011899995 7.2372740295000009 -0.057285
32.577500090000001 54.136477068500000 6.7085376501000020 0.003532
33.500215765699991 55.664164603600000 6.8107278230999997 0.070051
32.391191260099994 57.916845962099991 2.6983062500000004 1.882740
33.175516420599998 57.093181237299994 0.56544092300000048 -0.541922
34.430868435499995 56.766535051399998 3.0716260924000012 -0.639776
32.198991964499996 56.843281557999994 4.8456797849000006 -0.505081
33.270476338500004 55.475668672099999 9.8051423319000026 -0.150632
32.987816655400003 56.267685286999999 9.1005346097000004 0.074790
34.138179079299995 54.912285519999990 9.4405735314000001 0.002516
32.413969558500000 54.782525818099998 9.8315817925000015 0.034020
40.755784903200002 39.658799331600001 0.74784725490000037 0.242566
40.951975594600000 39.946682296300004 4.6724172259000012 0.304377
39.984919701599999 39.580855099799990 3.4623426262999990 0.190123
40.927087198099997 39.485513755800000 3.7918094817999997 -0.669900
41.500937057800002 53.509304149300007 2.0885268181999996 -0.144502
42.204374011900001 53.431698197599999 1.2464747371000011 0.011374
41.535548024699999 52.573568668999997 2.6571361186999995 -0.070058
40.499590680500006 53.634425022900004 1.6576789423999996 0.085168
41.854409285999992 54.725973815899998 2.9133122972000005 0.635761
40.962960841599994 57.802438270999993 0.27824548480000044 0.253333
41.763133725199992 55.864699097500001 2.3385984901000012 -0.709421
40.987811473599997 58.320631762799998 1.1245579718000001 -0.436936
34.576763780600004 52.202404712999993 4.8110628499000008 -0.191309
35.442112349599995 52.207498670999996 5.4896670540999990 0.100981
34.331452240899999 53.219240587499996 4.4902468195000003 -0.059197
33.733315374400007 51.812176390599994 5.4030432873000009 0.073512
34.808966415100002 51.265793138100001 3.6539399978999998 0.726647
34.513521754900005 51.691244308900011 2.3465563321999992 -0.521336
34.211861149199997 52.727549252400003 2.2175124055999995 0.069263
34.445958135600002 50.860991914300001 1.2136000228000010 0.582855
34.485190664000001 45.688356429799995 6.5144011703000011 -0.047129
34.025586133899999 46.395348464499996 7.2231268985000003 -0.030449
34.022167142100002 44.704209586699996 6.6469403256000010 0.007171
35.554324239400003 45.631285763999998 6.7591990223999989 -0.019840
34.325913204700001 46.222172488800005 5.1177656455000005 0.577507
33.485861106700000 45.536447783699998 4.2190336887000006 -0.547811
32.981344651799994 44.646607055099999 4.5868115281000010 0.067537
33.162974873100005 45.976276017499998 2.9261074259000002 0.602539
32.068299214000007 45.259647266700000 2.1686057263999992 -0.186372
32.285637502599997 45.252176548099996 1.0931494275999996 0.061603
31.936111618399998 44.230054212600002 2.5189179620999993 0.047866
37.066672897400004 43.723772915299996 3.4097280169000017 -0.141392
36.351108026500007 43.665638037699999 4.2433536001999999 0.013149
37.023729702400004 42.784452689399998 2.8472917293000006 -0.062655
38.063990965199999 43.835283796100001 3.8537783730000004 0.084428
36.743931824499995 44.941979089699998 2.5752601004000000 0.618314
36.354534466400004 44.764582866600001 1.2316472538000003 -0.467900
36.331591263199996 43.748963348700002 0.84825131519999986 0.108855
36.038804878199997 45.800110077299998 0.33823823590000113 0.473759
35.786529502900002 48.125436846699998 2.7464495798000002 1.878521
37.694357307100006 49.448827942500003 4.7162442018000004 0.242055
37.491731794700009 49.696271577800005 0.79510019110000030 0.292359
37.615383203500002 48.014467704699996 5.1987834642000008 0.189078
38.441364020599998 49.361072728500005 2.0385554527999998 0.166345
35.249740800099993 50.094353091599999 3.9558519660999996 -0.745971
34.676216274100000 49.590948528600002 1.2159026985000003 -0.547088
34.954806694900000 47.310515935999994 4.8451070621000003 -0.534239
33.709262863200003 46.984728047200001 2.3395907529000000 -0.636534
36.841605266000002 46.080491661499998 3.1502025534000007 -0.713332
36.011556668999994 47.055531067999993 0.63857025040000015 -0.531557
37.566132396500002 48.534087364800001 4.3531761530000015 -0.400714
37.499309015499996 49.270342594500008 1.6923363508000013 -0.641788
33.625322189700000 51.466033477899998 10.804469582499999 -0.163131
32.582823486899997 51.158405206899999 10.621071433300001 0.097435
33.664723195199997 52.560875331499993 10.807277071600002 0.042905
34.251905835900004 51.074135496700002 9.9916483148000008 -0.052879
35.344460002100000 45.454332977199996 9.8149357965000021 -0.091623
36.100667123000001 45.887824904600002 9.1451784986000000 -0.000599
35.308192772500000 44.370888324999996 9.6590848726000011 0.006478
34.380027161599997 45.896392334399998 9.5326723435999998 0.055526
41.519444992500006 45.789998407699997 2.3115482902000011 0.107805
36.357090421599999 39.665454790999995 1.7294444953999994 -0.112765
35.718321562100002 40.071556575399995 2.5229863823000009 -0.018281
35.758572758900002 38.930671241999995 1.1724848530999996 -0.074834
36.622380474399996 40.485564945800007 1.0485598706000012 0.039469
37.608464950800006 39.024318783600002 2.3148154381000001 0.414738
38.278565112400003 38.647007137300001 1.5319261219999998 -0.118060
38.387976035299999 39.974301121200000 3.0730670488000005 -0.337719
37.944993830700000 40.113237715599993 3.9652401188000002 0.222551
37.475958648500004 57.750265750099999 2.9598650338000003 -0.044745
31.656832434099996 49.577548283399999 3.7047488794000003 -0.057595
32.255572671600000 49.971823979299991 2.8742310202000017 -0.050155
32.294988722900001 48.882595304599995 4.2694898886999999 -0.068600
41.793514360599993 50.413495755200003 4.3647143708999989 0.036274
40.813854363099999 48.870791357999998 3.1916791355999994 0.368513
40.185675473699995 48.506551935299996 4.0139842885000006 -0.071168
41.091951835099998 48.001046635099996 2.5777274310999996 -0.079978
39.972911075500001 49.757394563700004 2.4195235487000009 -0.357258
40.391929832499997 49.896344864899994 1.5147321581999988 0.307100
35.905378908899998 40.155708876099993 7.8801576587000008 0.030508
36.861472935699993 58.271538062599994 9.2607912933000005 -0.005505
37.473146685700002 57.760989455899995 8.5067567957999977 -0.063478
37.510833190899994 58.982711841999993 9.7912076848999998 -0.044762
36.511522332500000 57.530998154199999 9.9944994989000016 0.034823
35.696604772299999 58.999248478899993 8.6176645837999999 0.233762
35.056275335099997 59.504537866399993 9.3531660678000001 -0.098839
34.853814713899993 58.076248069899997 7.8458164370000025 -0.088534
34.639581857100005 57.332984236300000 8.4388645100000002 0.176003
31.307833150899999 47.588430241299996 6.3819947118000009 0.024880
32.299475370600007 49.020490258099997 7.6726587646000022 0.311521
32.962058961099999 49.416597673500000 6.8938124048000011 -0.054902
32.039187916400003 49.851958896600003 8.3434243362000018 -0.036678
33.094865192899995 48.049824012000002 8.4017817052999995 -0.292739
32.697478947200004 47.931562304099998 9.3083283092000002 0.220125
41.451302030400001 48.389788514499998 7.0858862531999991 -0.025729
40.816630749499993 47.963155351600001 7.8724052630000010 -0.058550
40.850971673100005 49.139072274699998 6.5500849848000007 -0.075453
37.873554974999998 40.273835283200000 6.2214228399999998 0.291588
36.805097049099992 39.316408771799992 5.5079256171999988 0.250315
37.221594372100000 40.220219026099997 5.4857375050000012 -0.536346
41.646106341999996 49.291212851899999 -9.3229211300000531E-002 0.261871
41.063033728299999 50.078377192900000 7.2041442999996909E-003 -0.613782
40.122300762099997 50.165582743300000 10.104418211100002 0.304813
35.352737666599999 57.372099387199995 4.6687192626000007 0.291712
35.477349949400001 57.584888823500002 6.2241066620000005 0.048118
36.004802731000005 57.427398653699996 5.4089103766000006 -0.420282
32.883499760999996 47.487916637199994 0.82387163370000027 0.232926
33.076141702800001 48.788789174399994 11.198357740400002 0.277354
32.344885553999994 48.142350501900005 10.981788880000000 -0.464338
42.144460844099996 44.372648391699997 8.7909525714000001 -0.120611
41.449649100499990 44.442673647099994 9.6412233945000025 0.006347
42.101327676200007 45.308277643999993 8.2224124633000013 -0.074992
43.151633359699993 44.247059940500002 9.2089417690000026 0.079269
41.780101400299998 43.153905042400005 7.9709589805999999 0.595078
42.619757582900007 40.127804995200002 10.588008893400000 0.289965
41.872451452100002 42.020470478900002 8.5566443361999998 -0.678720
42.574550899899997 39.570430889800001 9.7714935701000005 -0.514548
42.793620160300001 58.246709902799992 10.185871459200003 0.174268
42.671282596799998 57.939042837999999 6.2140211060999997 0.297164
43.642509413399999 58.478376528900000 7.3618929505000006 0.140159
42.694498503799998 58.403313766200000 7.0990777173000001 -0.582662
50.241186674900000 42.331180744900003 1.0730975684999993 -0.081146
49.763503887600002 41.600638940799996 1.7474150838999993 -0.008168
49.759432678900005 43.304915000100003 1.2185923754999997 -0.006723
51.298815874500008 42.391915646600005 1.3618784425000008 -0.005059
49.769956228800005 41.856453403400003 10.557209095200001 0.609203
48.928872748599993 42.538589455299999 9.6587072519999992 -0.563816
48.418326995500010 43.426858130399999 10.022569947100001 0.074160
48.603086848999993 42.078257699699996 8.3698798782000008 0.589315
47.533154987299994 42.810615768299996 7.5913458379000005 -0.161847
47.704763748600008 42.707151099900003 6.5142630344000017 0.041632
47.492170089600009 43.869305808900002 7.8717905650000004 0.047891
46.545884228500000 42.373847379799997 7.8059603663000008 0.049817
51.766013149499990 43.331979967599992 6.6373561440000000 -0.495889
51.751338385400004 44.346595068699997 6.2509770534000006 0.135468
51.409136743299996 42.300257049199999 5.7523376293999995 0.509854
51.064751056500000 42.659478893799999 4.3318696633000009 -0.115069
51.830469107400006 42.243552536999999 3.6613683084999997 -0.000122
51.002742039899999 43.742282936000002 4.1803843125000011 -0.011625
50.112461283000002 42.191190600800006 4.0515571347000003 0.107045
51.195700790800004 39.976289881300005 8.1580328096999999 1.885780
50.450757723599999 40.803029956299994 10.265217725099999 -0.562593
49.129300209200004 41.039090278600000 7.8263498453000002 -0.619336
51.360819429000003 41.048379610200001 6.0564432543000013 -0.559425
50.036718537900001 55.528632110799997 10.275664314500000 -0.168608
50.916606913099997 55.502076307099998 10.933925548200000 0.071091
49.751783774200000 54.515078638799999 9.9775752034000007 -0.060473
49.222421673200003 55.955498214199991 10.883052280699999 0.089285
50.281033995099996 56.435463954600003 9.0964013083000008 0.615816
49.950088578699997 56.008112895899998 7.8053601827000012 -0.466136
49.592785564800003 54.988967491399997 7.6830124289999997 0.066731
49.976095218300003 56.845169083600005 6.6633517032000009 0.627622
49.559382316799997 56.282818483499994 5.3293630253000011 -0.268414
48.519688406199997 56.589365108999999 5.1370159695999993 0.107933
49.606595288999998 55.188203265299997 5.3111348062999992 0.060598
50.196313762700001 56.702345498800000 4.5407635084000022 0.002739
50.776210826200000 57.595894687000005 9.3756467247999993 -0.689506
50.287138828600007 58.083077794099992 6.7001905466000009 -0.581259
42.003697799699999 52.020866764899999 8.5620747850000001 0.077111
49.945766689900005 46.601997057899993 0.14088184459999886 -0.280151
50.874267484599997 47.126283776699992 0.41141822749999896 0.076392
50.138287530200003 45.523444549099999 0.12418522680000060 0.050143
49.200964481599996 46.840126703100005 0.91267199799999899 0.035096
48.341115771800006 52.422754738700000 1.0722486464999992 -0.106825
47.606894541200006 51.993157629699994 1.7673152356999999 0.004162
48.409441265699996 53.502877235700005 1.2388662417000014 -0.003783
49.306685507700003 51.955130850199993 1.3070601796999999 0.101346
49.089306699300003 45.732601515199995 6.1257278712000005 -0.138151
48.217504540800000 45.671968846799999 5.4588412579999996 0.087765
49.389777813099997 44.733676984299997 6.4559123461000008 -0.092769
49.904530032499999 46.159225241799994 5.5195935741000000 0.074617
48.813129279999998 46.670256019499995 7.2729183731999996 0.679077
49.150972324299993 46.292075494500004 8.5802176489000015 -0.562411
49.548712948700000 45.290338331900003 8.7214756676000000 0.119135
49.100860851899995 47.143891550299998 9.7096669750999993 0.655678
49.101710278599995 52.154407201400005 4.3763246750000020 -0.074962
49.510563629399996 51.409570300199995 3.6746925202999998 -0.011327
49.637672765699989 53.100184345000002 4.2381494278999998 -0.004478
48.042400326700005 52.292939783500003 4.1211115215999987 -0.012416
49.206049633700005 51.627389736600001 5.7813436190000012 0.597387
50.059071090999993 52.277388227499998 6.6920797622000014 -0.560036
50.604544457100005 53.146465775700001 6.3328397625000008 0.084707
50.348089988300003 51.823170635000004 7.9909972416000024 0.600212
51.449184420200005 52.523588651600001 8.7560363464000019 -0.204782
51.265050390999995 52.469117926199999 9.8344938888000026 0.058359
51.549149618299992 53.567412118600004 8.4365168436000015 0.062448
46.618550520299998 54.241931767200008 7.5058022855000006 -0.145930
47.300204267799998 54.247922014700002 6.6426764916999987 0.009790
46.766665125199999 55.174633795500000 8.0616861927999999 -0.040931
45.598051781499997 54.205825698500000 7.1031560192999992 0.089615
46.884892414100008 53.004722598399994 8.3363662522000013 0.604190
47.304371899699994 53.154659759600001 9.6727515485000009 -0.479102
47.402976394199996 54.165622664999994 10.056366405000000 0.098869
47.580857710000004 52.098580676900006 10.560784316700000 0.476709
47.684871614999992 49.764402732900002 8.1553108040000009 1.869451
45.765416554700003 48.439850355699996 6.1925884161000013 0.271082
46.010685636900000 48.148086533300003 10.086682824900002 0.277550
45.883585698899999 49.862596002399997 5.6933650115000001 0.268175
45.048568580599998 48.465480903800000 8.8363897668000018 0.189493
48.295110191399999 47.807912545800001 6.9480924148999987 -0.690687
48.714732292100003 48.361062241600003 9.6867171445999993 -0.579538
48.513544522399997 50.578633981699994 6.0543458018000020 -0.548136
49.764360699500003 50.827812308000006 8.5597265467000021 -0.616552
46.713711721299994 51.879677649000001 7.7541596904999999 -0.686816
47.529757196500000 50.846901268999993 10.261957344200001 -0.501958
45.901359031200009 49.355659628700003 6.5471961695000020 -0.526815
45.965929488299992 48.619391182900003 9.2117482150000001 -0.618483
44.035236079699999 42.368590014699997 0.67524800600000046 -0.220838
43.160314231700006 42.428615879500001 1.2155155800000025E-002 0.079661
44.341295190800004 43.368573915900001 0.99800864559999947 -0.073152
44.848010173299997 41.937614813999993 6.9076360599999984E-002 0.131867
43.764057819000001 41.440121786900001 1.8321801536000009 0.695524
44.083491098299994 41.834201704399995 3.1361088341999994 -0.532983
44.452067133699998 42.845788882400001 3.2830236588000008 0.101264
44.067330085499997 40.968379233099995 4.2550161356000009 0.603742
44.510718513200004 41.507589316099995 5.5908170912000017 -0.214103
45.521054364100003 41.120788263400001 5.7993770401000004 0.079382
44.549759387500004 42.602728532399993 5.5992506628999994 0.046927
43.827420204399999 41.157861556400000 6.3748832857000002 -0.004859
43.263121454800000 40.291565575699998 1.5235392234999989 -0.724660
43.754086120099998 39.729418832899995 4.2023781543000016 -0.549210
44.249798602900000 56.033188243399998 0.28462728190000014 0.607709
45.127196635200001 55.375269798900000 1.1599370858000009 -0.559776
45.671027629100003 54.516663219000002 0.77255886679999974 0.076084
45.427083447000001 55.798080343599999 2.4720844477999999 0.607195
46.543952435100003 55.087977175300004 3.2033081260000000 -0.130032
46.391433349900005 55.138087674300003 4.2864932612999995 -0.001238
46.634800799199994 54.046066667700003 2.8769238518000018 0.050117
47.501300607499999 55.587483705799997 2.9871905509000016 0.062503
42.263348227700000 54.549549045799999 4.2488583232999995 -0.511677
42.292915884500005 53.534902088199992 4.6340675586000000 0.131545
42.586604323700001 55.588323604499998 5.1368272558999992 0.512426
42.934779504499993 55.220181037600000 6.5561079850999988 -0.104796
42.185962297400003 55.647243011899995 7.2372740295000009 -0.057285
42.982947801000002 54.136477068500000 6.7085376501000020 0.003532
43.905663476699992 55.664164603600000 6.8107278230999997 0.070051
42.796638971099995 57.916845962099991 2.6983062500000004 1.882740
43.580964131599998 57.093181237299994 0.56544092300000048 -0.541922
44.836316146499996 56.766535051399998 3.0716260924000012 -0.639776
42.604439675500004 56.843281557999994 4.8456797849000006 -0.505081
43.675924049500004 55.475668672099999 9.8051423319000026 -0.150632
43.393264366400004 56.267685286999999 9.1005346097000004 0.074790
44.543626790299996 54.912285519999990 9.4405735314000001 0.002516
42.819417269500001 54.782525818099998 9.8315817925000015 0.034020
51.161232614200003 39.658799331600001 0.74784725490000037 0.242566
51.357423305600001 39.946682296300004 4.6724172259000012 0.304377
50.390367412600000 39.580855099799990 3.4623426262999990 0.190123
51.332534909099998 39.485513755800000 3.7918094817999997 -0.669900
51.906384768800002 53.509304149300007 2.0885268181999996 -0.144502
52.609821722900001 53.431698197599999 1.2464747371000011 0.011374
51.940995735700000 52.573568668999997 2.6571361186999995 -0.070058
50.905038391500007 53.634425022900004 1.6576789423999996 0.085168
52.259856996999993 54.725973815899998 2.9133122972000005 0.635761
51.368408552599995 57.802438270999993 0.27824548480000044 0.253333
52.168581436199993 55.864699097500001 2.3385984901000012 -0.709421
51.393259184599998 58.320631762799998 1.1245579718000001 -0.436936
44.982211491600005 52.202404712999993 4.8110628499000008 -0.191309
45.847560060599996 52.207498670999996 5.4896670540999990 0.100981
44.736899951900000 53.219240587499996 4.4902468195000003 -0.059197
44.138763085400008 51.812176390599994 5.4030432873000009 0.073512
45.214414126100003 51.265793138100001 3.6539399978999998 0.726647
44.918969465900005 51.691244308900011 2.3465563321999992 -0.521336
44.617308860199998 52.727549252400003 2.2175124055999995 0.069263
44.851405846600002 50.860991914300001 1.2136000228000010 0.582855
44.890638375000002 45.688356429799995 6.5144011703000011 -0.047129
44.431033844900000 46.395348464499996 7.2231268985000003 -0.030449
44.427614853100003 44.704209586699996 6.6469403256000010 0.007171
45.959771950400004 45.631285763999998 6.7591990223999989 -0.019840
44.731360915700002 46.222172488800005 5.1177656455000005 0.577507
43.891308817700001 45.536447783699998 4.2190336887000006 -0.547811
43.386792362799994 44.646607055099999 4.5868115281000010 0.067537
43.568422584100006 45.976276017499998 2.9261074259000002 0.602539
42.473746925000000 45.259647266700000 2.1686057263999992 -0.186372
42.691085213599997 45.252176548099996 1.0931494275999996 0.061603
42.341559329399999 44.230054212600002 2.5189179620999993 0.047866
47.472120608400004 43.723772915299996 3.4097280169000017 -0.141392
46.756555737500008 43.665638037699999 4.2433536001999999 0.013149
47.429177413400005 42.784452689399998 2.8472917293000006 -0.062655
48.469438676199999 43.835283796100001 3.8537783730000004 0.084428
47.149379535499996 44.941979089699998 2.5752601004000000 0.618314
46.759982177400005 44.764582866600001 1.2316472538000003 -0.467900
46.737038974199997 43.748963348700002 0.84825131519999986 0.108855
46.444252589199998 45.800110077299998 0.33823823590000113 0.473759
46.191977213900003 48.125436846699998 2.7464495798000002 1.878521
48.099805018100007 49.448827942500003 4.7162442018000004 0.242055
47.897179505700009 49.696271577800005 0.79510019110000030 0.292359
48.020830914500003 48.014467704699996 5.1987834642000008 0.189078
48.846811731599999 49.361072728500005 2.0385554527999998 0.166345
45.655188511099993 50.094353091599999 3.9558519660999996 -0.745971
45.081663985100001 49.590948528600002 1.2159026985000003 -0.547088
45.360254405900001 47.310515935999994 4.8451070621000003 -0.534239
44.114710574200004 46.984728047200001 2.3395907529000000 -0.636534
47.247052977000003 46.080491661499998 3.1502025534000007 -0.713332
46.417004379999995 47.055531067999993 0.63857025040000015 -0.531557
47.971580107500003 48.534087364800001 4.3531761530000015 -0.400714
47.904756726499997 49.270342594500008 1.6923363508000013 -0.641788
44.030769900700001 51.466033477899998 10.804469582499999 -0.163131
42.988271197899998 51.158405206899999 10.621071433300001 0.097435
44.070170906199998 52.560875331499993 10.807277071600002 0.042905
44.657353546900005 51.074135496700002 9.9916483148000008 -0.052879
45.749907713100001 45.454332977199996 9.8149357965000021 -0.091623
46.506114834000002 45.887824904600002 9.1451784986000000 -0.000599
45.713640483500001 44.370888324999996 9.6590848726000011 0.006478
44.785474872599998 45.896392334399998 9.5326723435999998 0.055526
51.924892703500007 45.789998407699997 2.3115482902000011 0.107805
46.762538132600000 39.665454790999995 1.7294444953999994 -0.112765
46.123769273100002 40.071556575399995 2.5229863823000009 -0.018281
46.164020469900002 38.930671241999995 1.1724848530999996 -0.074834
47.027828185399997 40.485564945800007 1.0485598706000012 0.039469
48.013912661800006 39.024318783600002 2.3148154381000001 0.414738
48.684012823400003 38.647007137300001 1.5319261219999998 -0.118060
48.793423746300000 39.974301121200000 3.0730670488000005 -0.337719
48.350441541700000 40.113237715599993 3.9652401188000002 0.222551
47.881406359500005 57.750265750099999 2.9598650338000003 -0.044745
42.062280145100004 49.577548283399999 3.7047488794000003 -0.057595
42.661020382600000 49.971823979299991 2.8742310202000017 -0.050155
42.700436433900002 48.882595304599995 4.2694898886999999 -0.068600
52.198962071599993 50.413495755200003 4.3647143708999989 0.036274
51.219302074100000 48.870791357999998 3.1916791355999994 0.368513
50.591123184699995 48.506551935299996 4.0139842885000006 -0.071168
51.497399546099999 48.001046635099996 2.5777274310999996 -0.079978
50.378358786500002 49.757394563700004 2.4195235487000009 -0.357258
50.797377543499998 49.896344864899994 1.5147321581999988 0.307100
46.310826619899998 40.155708876099993 7.8801576587000008 0.030508
47.266920646699994 58.271538062599994 9.2607912933000005 -0.005505
47.878594396700002 57.760989455899995 8.5067567957999977 -0.063478
47.916280901899995 58.982711841999993 9.7912076848999998 -0.044762
46.916970043500001 57.530998154199999 9.9944994989000016 0.034823
46.102052483300000 58.999248478899993 8.6176645837999999 0.233762
45.461723046099998 59.504537866399993 9.3531660678000001 -0.098839
45.259262424899994 58.076248069899997 7.8458164370000025 -0.088534
45.045029568099999 57.332984236300000 8.4388645100000002 0.176003
41.713280861899996 47.588430241299996 6.3819947118000009 0.024880
42.704923081600001 49.020490258099997 7.6726587646000022 0.311521
43.367506672099999 49.416597673500000 6.8938124048000011 -0.054902
42.444635627400011 49.851958896600003 8.3434243362000018 -0.036678
43.500312903899996 48.049824012000002 8.4017817052999995 -0.292739
43.102926658200005 47.931562304099998 9.3083283092000002 0.220125
51.856749741400002 48.389788514499998 7.0858862531999991 -0.025729
51.222078460499993 47.963155351600001 7.8724052630000010 -0.058550
51.256419384100006 49.139072274699998 6.5500849848000007 -0.075453
48.279002685999998 40.273835283200000 6.2214228399999998 0.291588
47.210544760099992 39.316408771799992 5.5079256171999988 0.250315
47.627042083100001 40.220219026099997 5.4857375050000012 -0.536346
52.051554052999997 49.291212851899999 -9.3229211300000531E-002 0.261871
51.468481439300000 50.078377192900000 7.2041442999996909E-003 -0.613782
50.527748473099997 50.165582743300000 10.104418211100002 0.304813
45.758185377600000 57.372099387199995 4.6687192626000007 0.291712
45.882797660400001 57.584888823500002 6.2241066620000005 0.048118
46.410250442000006 57.427398653699996 5.4089103766000006 -0.420282
43.288947471999997 47.487916637199994 0.82387163370000027 0.232926
43.481589413800002 48.788789174399994 11.198357740400002 0.277354
42.750333264999995 48.142350501900005 10.981788880000000 -0.464338
52.549908555099996 44.372648391699997 8.7909525714000001 -0.120611
51.855096811499990 44.442673647099994 9.6412233945000025 0.006347
52.506775387200008 45.308277643999993 8.2224124633000013 -0.074992
53.557081070699994 44.247059940500002 9.2089417690000026 0.079269
52.185549111299999 43.153905042400005 7.9709589805999999 0.595078
53.025205293900008 40.127804995200002 10.588008893400000 0.289965
52.277899163100003 42.020470478900002 8.5566443361999998 -0.678720
52.979998610899997 39.570430889800001 9.7714935701000005 -0.514548
53.199067871300002 58.246709902799992 10.185871459200003 0.174268
53.076730307799998 57.939042837999999 6.2140211060999997 0.297164
54.047957124400000 58.478376528900000 7.3618929505000006 0.140159
53.099946214799999 58.403313766200000 7.0990777173000001 -0.582662
60.646634385900001 42.331180744900003 1.0730975684999993 -0.081146
60.168951598600003 41.600638940799996 1.7474150838999993 -0.008168
60.164880389900006 43.304915000100003 1.2185923754999997 -0.006723
61.704263585500009 42.391915646600005 1.3618784425000008 -0.005059
60.175403939800006 41.856453403400003 10.557209095200001 0.609203
59.334320459599994 42.538589455299999 9.6587072519999992 -0.563816
58.823774706500004 43.426858130399999 10.022569947100001 0.074160
59.008534559999994 42.078257699699996 8.3698798782000008 0.589315
57.938602698299995 42.810615768299996 7.5913458379000005 -0.161847
58.110211459600009 42.707151099900003 6.5142630344000017 0.041632
57.897617800600010 43.869305808900002 7.8717905650000004 0.047891
56.951331939500001 42.373847379799997 7.8059603663000008 0.049817
62.171460860499991 43.331979967599992 6.6373561440000000 -0.495889
62.156786096400005 44.346595068699997 6.2509770534000006 0.135468
61.814584454299997 42.300257049199999 5.7523376293999995 0.509854
61.470198767500001 42.659478893799999 4.3318696633000009 -0.115069
62.235916818400007 42.243552536999999 3.6613683084999997 -0.000122
61.408189750900000 43.742282936000002 4.1803843125000011 -0.011625
60.517908994000003 42.191190600800006 4.0515571347000003 0.107045
61.601148501800004 39.976289881300005 8.1580328096999999 1.885780
60.856205434600000 40.803029956299994 10.265217725099999 -0.562593
59.534747920200005 41.039090278600000 7.8263498453000002 -0.619336
61.766267140000004 41.048379610200001 6.0564432543000013 -0.559425
60.442166248900001 55.528632110799997 10.275664314500000 -0.168608
61.322054624099998 55.502076307099998 10.933925548200000 0.071091
60.157231485200001 54.515078638799999 9.9775752034000007 -0.060473
59.627869384200004 55.955498214199991 10.883052280699999 0.089285
60.686481706099997 56.435463954600003 9.0964013083000008 0.615816
60.355536289699998 56.008112895899998 7.8053601827000012 -0.466136
59.998233275800004 54.988967491399997 7.6830124289999997 0.066731
60.381542929300004 56.845169083600005 6.6633517032000009 0.627622
59.964830027799998 56.282818483499994 5.3293630253000011 -0.268414
58.925136117199997 56.589365108999999 5.1370159695999993 0.107933
60.012042999999998 55.188203265299997 5.3111348062999992 0.060598
60.601761473700002 56.702345498800000 4.5407635084000022 0.002739
61.181658537200001 57.595894687000005 9.3756467247999993 -0.689506
60.692586539600008 58.083077794099992 6.7001905466000009 -0.581259
52.409145510700000 52.020866764899999 8.5620747850000001 0.077111
60.351214400900005 46.601997057899993 0.14088184459999886 -0.280151
61.279715195599998 47.126283776699992 0.41141822749999896 0.076392
60.543735241200004 45.523444549099999 0.12418522680000060 0.050143
59.606412192599997 46.840126703100005 0.91267199799999899 0.035096
58.746563482800006 52.422754738700000 1.0722486464999992 -0.106825
58.012342252200007 51.993157629699994 1.7673152356999999 0.004162
58.814888976699997 53.502877235700005 1.2388662417000014 -0.003783
59.712133218700004 51.955130850199993 1.3070601796999999 0.101346
59.494754410300004 45.732601515199995 6.1257278712000005 -0.138151
58.622952251800001 45.671968846799999 5.4588412579999996 0.087765
59.795225524099997 44.733676984299997 6.4559123461000008 -0.092769
60.309977743499999 46.159225241799994 5.5195935741000000 0.074617
59.218576990999999 46.670256019499995 7.2729183731999996 0.679077
59.556420035299993 46.292075494500004 8.5802176489000015 -0.562411
59.954160659700001 45.290338331900003 8.7214756676000000 0.119135
59.506308562899996 47.143891550299998 9.7096669750999993 0.655678
59.507157989599996 52.154407201400005 4.3763246750000020 -0.074962
59.916011340399997 51.409570300199995 3.6746925202999998 -0.011327
60.043120476699990 53.100184345000002 4.2381494278999998 -0.004478
58.447848037700005 52.292939783500003 4.1211115215999987 -0.012416
59.611497344700005 51.627389736600001 5.7813436190000012 0.597387
60.464518801999994 52.277388227499998 6.6920797622000014 -0.560036
61.009992168099998 53.146465775700001 6.3328397625000008 0.084707
60.753537699300004 51.823170635000004 7.9909972416000024 0.600212
61.854632131200006 52.523588651600001 8.7560363464000019 -0.204782
61.670498101999996 52.469117926199999 9.8344938888000026 0.058359
61.954597329299993 53.567412118600004 8.4365168436000015 0.062448
57.023998231299998 54.241931767200008 7.5058022855000006 -0.145930
57.705651978799999 54.247922014700002 6.6426764916999987 0.009790
57.172112836200000 55.174633795500000 8.0616861927999999 -0.040931
56.003499492499998 54.205825698500000 7.1031560192999992 0.089615
57.290340125100009 53.004722598399994 8.3363662522000013 0.604190
57.709819610699995 53.154659759600001 9.6727515485000009 -0.479102
57.808424105199997 54.165622664999994 10.056366405000000 0.098869
57.986305421000004 52.098580676900006 10.560784316700000 0.476709
58.090319325999992 49.764402732900002 8.1553108040000009 1.869451
56.170864265700004 48.439850355699996 6.1925884161000013 0.271082
56.416133347900001 48.148086533300003 10.086682824900002 0.277550
56.289033409900000 49.862596002399997 5.6933650115000001 0.268175
55.454016291599999 48.465480903800000 8.8363897668000018 0.189493
58.700557902400000 47.807912545800001 6.9480924148999987 -0.690687
59.120180003100003 48.361062241600003 9.6867171445999993 -0.579538
58.918992233399997 50.578633981699994 6.0543458018000020 -0.548136
60.169808410500004 50.827812308000006 8.5597265467000021 -0.616552
57.119159432299995 51.879677649000001 7.7541596904999999 -0.686816
57.935204907500001 50.846901268999993 10.261957344200001 -0.501958
56.306806742200010 49.355659628700003 6.5471961695000020 -0.526815
56.371377199299992 48.619391182900003 9.2117482150000001 -0.618483
54.440683790700000 42.368590014699997 0.67524800600000046 -0.220838
53.565761942700007 42.428615879500001 1.2155155800000025E-002 0.079661
54.746742901800005 43.368573915900001 0.99800864559999947 -0.073152
55.253457884299998 41.937614813999993 6.9076360599999984E-002 0.131867
54.169505530000002 41.440121786900001 1.8321801536000009 0.695524
54.488938809299995 41.834201704399995 3.1361088341999994 -0.532983
54.857514844699999 42.845788882400001 3.2830236588000008 0.101264
54.472777796499997 40.968379233099995 4.2550161356000009 0.603742
54.916166224200005 41.507589316099995 5.5908170912000017 -0.214103
55.926502075100004 41.120788263400001 5.7993770401000004 0.079382
54.955207098500004 42.602728532399993 5.5992506628999994 0.046927
54.232867915400000 41.157861556400000 6.3748832857000002 -0.004859
53.668569165800001 40.291565575699998 1.5235392234999989 -0.724660
54.159533831099999 39.729418832899995 4.2023781543000016 -0.549210
54.655246313900001 56.033188243399998 0.28462728190000014 0.607709
55.532644346200001 55.375269798900000 1.1599370858000009 -0.559776
56.076475340100004 54.516663219000002 0.77255886679999974 0.076084
55.832531158000002 55.798080343599999 2.4720844477999999 0.607195
56.949400146100004 55.087977175300004 3.2033081260000000 -0.130032
56.796881060900006 55.138087674300003 4.2864932612999995 -0.001238
57.040248510199994 54.046066667700003 2.8769238518000018 0.050117
57.906748318500000 55.587483705799997 2.9871905509000016 0.062503
52.668795938700001 54.549549045799999 4.2488583232999995 -0.511677
52.698363595499998 53.534902088199992 4.6340675586000000 0.131545
52.992052034700002 55.588323604499998 5.1368272558999992 0.512426
53.340227215499993 55.220181037600000 6.5561079850999988 -0.104796
52.591410008400004 55.647243011899995 7.2372740295000009 -0.057285
53.388395512000002 54.136477068500000 6.7085376501000020 0.003532
54.311111187699993 55.664164603600000 6.8107278230999997 0.070051
53.202086682099996 57.916845962099991 2.6983062500000004 1.882740
53.986411842599999 57.093181237299994 0.56544092300000048 -0.541922
55.241763857499997 56.766535051399998 3.0716260924000012 -0.639776
53.009887386500004 56.843281557999994 4.8456797849000006 -0.505081
54.081371760500005 55.475668672099999 9.8051423319000026 -0.150632
53.798712077400005 56.267685286999999 9.1005346097000004 0.074790
54.949074501299997 54.912285519999990 9.4405735314000001 0.002516
53.224864980500001 54.782525818099998 9.8315817925000015 0.034020
61.566680325200004 39.658799331600001 0.74784725490000037 0.242566
61.762871016600002 39.946682296300004 4.6724172259000012 0.304377
60.795815123600001 39.580855099799990 3.4623426262999990 0.190123
61.737982620099999 39.485513755800000 3.7918094817999997 -0.669900
62.311832479800003 53.509304149300007 2.0885268181999996 -0.144502
63.015269433900002 53.431698197599999 1.2464747371000011 0.011374
62.346443446700000 52.573568668999997 2.6571361186999995 -0.070058
61.310486102500008 53.634425022900004 1.6576789423999996 0.085168
62.665304707999994 54.725973815899998 2.9133122972000005 0.635761
61.773856263599995 57.802438270999993 0.27824548480000044 0.253333
62.574029147199994 55.864699097500001 2.3385984901000012 -0.709421
61.798706895599999 58.320631762799998 1.1245579718000001 -0.436936
55.387659202600005 52.202404712999993 4.8110628499000008 -0.191309
56.253007771599997 52.207498670999996 5.4896670540999990 0.100981
55.142347662900001 53.219240587499996 4.4902468195000003 -0.059197
54.544210796400009 51.812176390599994 5.4030432873000009 0.073512
55.619861837100004 51.265793138100001 3.6539399978999998 0.726647
55.324417176900006 51.691244308900011 2.3465563321999992 -0.521336
55.022756571199999 52.727549252400003 2.2175124055999995 0.069263
55.256853557600003 50.860991914300001 1.2136000228000010 0.582855
55.296086086000003 45.688356429799995 6.5144011703000011 -0.047129
54.836481555900001 46.395348464499996 7.2231268985000003 -0.030449
54.833062564100004 44.704209586699996 6.6469403256000010 0.007171
56.365219661400005 45.631285763999998 6.7591990223999989 -0.019840
55.136808626700002 46.222172488800005 5.1177656455000005 0.577507
54.296756528700001 45.536447783699998 4.2190336887000006 -0.547811
53.792240073799995 44.646607055099999 4.5868115281000010 0.067537
53.973870295100006 45.976276017499998 2.9261074259000002 0.602539
52.879194636000001 45.259647266700000 2.1686057263999992 -0.186372
53.096532924599998 45.252176548099996 1.0931494275999996 0.061603
52.747007040400000 44.230054212600002 2.5189179620999993 0.047866
57.877568319400005 43.723772915299996 3.4097280169000017 -0.141392
57.162003448500009 43.665638037699999 4.2433536001999999 0.013149
57.834625124400006 42.784452689399998 2.8472917293000006 -0.062655
58.874886387200000 43.835283796100001 3.8537783730000004 0.084428
57.554827246499997 44.941979089699998 2.5752601004000000 0.618314
57.165429888400006 44.764582866600001 1.2316472538000003 -0.467900
57.142486685199998 43.748963348700002 0.84825131519999986 0.108855
56.849700300199999 45.800110077299998 0.33823823590000113 0.473759
56.597424924900004 48.125436846699998 2.7464495798000002 1.878521
58.505252729100008 49.448827942500003 4.7162442018000004 0.242055
58.302627216700010 49.696271577800005 0.79510019110000030 0.292359
58.426278625500004 48.014467704699996 5.1987834642000008 0.189078
59.252259442600000 49.361072728500005 2.0385554527999998 0.166345
56.060636222099994 50.094353091599999 3.9558519660999996 -0.745971
55.487111696100001 49.590948528600002 1.2159026985000003 -0.547088
55.765702116900002 47.310515935999994 4.8451070621000003 -0.534239
54.520158285200004 46.984728047200001 2.3395907529000000 -0.636534
57.652500688000003 46.080491661499998 3.1502025534000007 -0.713332
56.822452090999995 47.055531067999993 0.63857025040000015 -0.531557
58.377027818500004 48.534087364800001 4.3531761530000015 -0.400714
58.310204437499998 49.270342594500008 1.6923363508000013 -0.641788
54.436217611700002 51.466033477899998 10.804469582499999 -0.163131
53.393718908899999 51.158405206899999 10.621071433300001 0.097435
54.475618617199999 52.560875331499993 10.807277071600002 0.042905
55.062801257900006 51.074135496700002 9.9916483148000008 -0.052879
56.155355424100001 45.454332977199996 9.8149357965000021 -0.091623
56.911562545000002 45.887824904600002 9.1451784986000000 -0.000599
56.119088194500002 44.370888324999996 9.6590848726000011 0.006478
55.190922583599999 45.896392334399998 9.5326723435999998 0.055526
62.330340414500007 45.789998407699997 2.3115482902000011 0.107805
57.167985843600000 39.665454790999995 1.7294444953999994 -0.112765
56.529216984100003 40.071556575399995 2.5229863823000009 -0.018281
56.569468180900003 38.930671241999995 1.1724848530999996 -0.074834
57.433275896399998 40.485564945800007 1.0485598706000012 0.039469
58.419360372800007 39.024318783600002 2.3148154381000001 0.414738
59.089460534400004 38.647007137300001 1.5319261219999998 -0.118060
59.198871457300001 39.974301121200000 3.0730670488000005 -0.337719
58.755889252700001 40.113237715599993 3.9652401188000002 0.222551
58.286854070500006 57.750265750099999 2.9598650338000003 -0.044745
52.467727856100005 49.577548283399999 3.7047488794000003 -0.057595
53.066468093600001 49.971823979299991 2.8742310202000017 -0.050155
53.105884144900003 48.882595304599995 4.2694898886999999 -0.068600
62.604409782599994 50.413495755200003 4.3647143708999989 0.036274
61.624749785100001 48.870791357999998 3.1916791355999994 0.368513
60.996570895699996 48.506551935299996 4.0139842885000006 -0.071168
61.902847257099999 48.001046635099996 2.5777274310999996 -0.079978
60.783806497500002 49.757394563700004 2.4195235487000009 -0.357258
61.202825254499999 49.896344864899994 1.5147321581999988 0.307100
56.716274330899999 40.155708876099993 7.8801576587000008 0.030508
57.672368357699995 58.271538062599994 9.2607912933000005 -0.005505
58.284042107700003 57.760989455899995 8.5067567957999977 -0.063478
58.321728612899996 58.982711841999993 9.7912076848999998 -0.044762
57.322417754500002 57.530998154199999 9.9944994989000016 0.034823
56.507500194300000 58.999248478899993 8.6176645837999999 0.233762
55.867170757099998 59.504537866399993 9.3531660678000001 -0.098839
55.664710135899995 58.076248069899997 7.8458164370000025 -0.088534
55.450477279100006 57.332984236300000 8.4388645100000002 0.176003
52.118728572899997 47.588430241299996 6.3819947118000009 0.024880
53.110370792600008 49.020490258099997 7.6726587646000022 0.311521
53.772954383100000 49.416597673500000 6.8938124048000011 -0.054902
52.850083338400012 49.851958896600003 8.3434243362000018 -0.036678
53.905760614899997 48.049824012000002 8.4017817052999995 -0.292739
53.508374369200006 47.931562304099998 9.3083283092000002 0.220125
62.262197452400002 48.389788514499998 7.0858862531999991 -0.025729
61.627526171499994 47.963155351600001 7.8724052630000010 -0.058550
61.661867095100007 49.139072274699998 6.5500849848000007 -0.075453
58.684450396999999 40.273835283200000 6.2214228399999998 0.291588
57.615992471099993 39.316408771799992 5.5079256171999988 0.250315
58.032489794100002 40.220219026099997 5.4857375050000012 -0.536346
62.457001763999997 49.291212851899999 -9.3229211300000531E-002 0.261871
61.873929150300000 50.078377192900000 7.2041442999996909E-003 -0.613782
60.933196184099998 50.165582743300000 10.104418211100002 0.304813
56.163633088600001 57.372099387199995 4.6687192626000007 0.291712
56.288245371400002 57.584888823500002 6.2241066620000005 0.048118
56.815698153000007 57.427398653699996 5.4089103766000006 -0.420282
53.694395182999997 47.487916637199994 0.82387163370000027 0.232926
53.887037124800003 48.788789174399994 11.198357740400002 0.277354
53.155780975999996 48.142350501900005 10.981788880000000 -0.464338
62.955356266099997 44.372648391699997 8.7909525714000001 -0.120611
62.260544522499991 44.442673647099994 9.6412233945000025 0.006347
62.912223098200009 45.308277643999993 8.2224124633000013 -0.074992
63.962528781700001 44.247059940500002 9.2089417690000026 0.079269
62.590996822299999 43.153905042400005 7.9709589805999999 0.595078
63.430653004900009 40.127804995200002 10.588008893400000 0.289965
62.683346874100003 42.020470478900002 8.5566443361999998 -0.678720
63.385446321899998 39.570430889800001 9.7714935701000005 -0.514548
63.604515582300003 58.246709902799992 10.185871459200003 0.174268
63.482178018799999 57.939042837999999 6.2140211060999997 0.297164
64.453404835400008 58.478376528900000 7.3618929505000006 0.140159
63.505393925800000 58.403313766200000 7.0990777173000001 -0.582662
71.052082096899980 42.331180744900003 1.0730975684999993 -0.081146
70.574399309600011 41.600638940799996 1.7474150838999993 -0.008168
70.570328100900014 43.304915000100003 1.2185923754999997 -0.006723
72.109711296500009 42.391915646600005 1.3618784425000008 -0.005059
70.580851650800014 41.856453403400003 10.557209095200001 0.609203
69.739768170599987 42.538589455299999 9.6587072519999992 -0.563816
69.229222417499997 43.426858130399999 10.022569947100001 0.074160
69.413982271000009 42.078257699699996 8.3698798782000008 0.589315
68.344050409299996 42.810615768299996 7.5913458379000005 -0.161847
68.515659170600003 42.707151099900003 6.5142630344000017 0.041632
68.303065511599996 43.869305808900002 7.8717905650000004 0.047891
67.356779650499988 42.373847379799997 7.8059603663000008 0.049817
72.576908571500013 43.331979967599992 6.6373561440000000 -0.495889
72.562233807400006 44.346595068699997 6.2509770534000006 0.135468
72.220032165300012 42.300257049199999 5.7523376293999995 0.509854
71.875646478500002 42.659478893799999 4.3318696633000009 -0.115069
72.641364529400008 42.243552536999999 3.6613683084999997 -0.000122
71.813637461900001 43.742282936000002 4.1803843125000011 -0.011625
70.923356705000003 42.191190600800006 4.0515571347000003 0.107045
72.006596212800005 39.976289881300005 8.1580328096999999 1.885780
71.261653145600008 40.803029956299994 10.265217725099999 -0.562593
69.940195631200012 41.039090278600000 7.8263498453000002 -0.619336
72.171714851000004 41.048379610200001 6.0564432543000013 -0.559425
70.847613959899988 55.528632110799997 10.275664314500000 -0.168608
71.727502335099999 55.502076307099998 10.933925548200000 0.071091
70.562679196200008 54.515078638799999 9.9775752034000007 -0.060473
70.033317095200005 55.955498214199991 10.883052280699999 0.089285
71.091929417100005 56.435463954600003 9.0964013083000008 0.615816
70.760984000699992 56.008112895899998 7.8053601827000012 -0.466136
70.403680986799998 54.988967491399997 7.6830124289999997 0.066731
70.786990640300019 56.845169083600005 6.6633517032000009 0.627622
70.370277738800013 56.282818483499994 5.3293630253000011 -0.268414
69.330583828200005 56.589365108999999 5.1370159695999993 0.107933
70.417490710999999 55.188203265299997 5.3111348062999992 0.060598
71.007209184700002 56.702345498800000 4.5407635084000022 0.002739
71.587106248199987 57.595894687000005 9.3756467247999993 -0.689506
71.098034250599994 58.083077794099992 6.7001905466000009 -0.581259
62.814593221700001 52.020866764899999 8.5620747850000001 0.077111
70.756662111900013 46.601997057899993 0.14088184459999886 -0.280151
71.685162906599984 47.126283776699992 0.41141822749999896 0.076392
70.949182952200005 45.523444549099999 0.12418522680000060 0.050143
70.011859903600012 46.840126703100005 0.91267199799999899 0.035096
69.152011193800007 52.422754738700000 1.0722486464999992 -0.106825
68.417789963200008 51.993157629699994 1.7673152356999999 0.004162
69.220336687700012 53.502877235700005 1.2388662417000014 -0.003783
70.117580929700011 51.955130850199993 1.3070601796999999 0.101346
69.900202121299998 45.732601515199995 6.1257278712000005 -0.138151
69.028399962800023 45.671968846799999 5.4588412579999996 0.087765
70.200673235099998 44.733676984299997 6.4559123461000008 -0.092769
70.715425454500007 46.159225241799994 5.5195935741000000 0.074617
69.624024702000014 46.670256019499995 7.2729183731999996 0.679077
69.961867746300001 46.292075494500004 8.5802176489000015 -0.562411
70.359608370700002 45.290338331900003 8.7214756676000000 0.119135
69.911756273899996 47.143891550299998 9.7096669750999993 0.655678
69.912605700599997 52.154407201400005 4.3763246750000020 -0.074962
70.321459051399998 51.409570300199995 3.6746925202999998 -0.011327
70.448568187700005 53.100184345000002 4.2381494278999998 -0.004478
68.853295748700006 52.292939783500003 4.1211115215999987 -0.012416
70.016945055700006 51.627389736600001 5.7813436190000012 0.597387
70.869966513000008 52.277388227499998 6.6920797622000014 -0.560036
71.415439879100006 53.146465775700001 6.3328397625000008 0.084707
71.158985410300005 51.823170635000004 7.9909972416000024 0.600212
72.260079842200000 52.523588651600001 8.7560363464000019 -0.204782
72.075945813000004 52.469117926199999 9.8344938888000026 0.058359
72.360045040300008 53.567412118600004 8.4365168436000015 0.062448
67.429445942300006 54.241931767200008 7.5058022855000006 -0.145930
68.111099689800000 54.247922014700002 6.6426764916999987 0.009790
67.577560547199994 55.174633795500000 8.0616861927999999 -0.040931
66.408947203499991 54.205825698500000 7.1031560192999992 0.089615
67.695787836099996 53.004722598399994 8.3363662522000013 0.604190
68.115267321700017 53.154659759600001 9.6727515485000009 -0.479102
68.213871816199998 54.165622664999994 10.056366405000000 0.098869
68.391753132000019 52.098580676900006 10.560784316700000 0.476709
68.495767037000007 49.764402732900002 8.1553108040000009 1.869451
66.576311976699998 48.439850355699996 6.1925884161000013 0.271082
66.821581058900009 48.148086533300003 10.086682824900002 0.277550
66.694481120899994 49.862596002399997 5.6933650115000001 0.268175
65.859464002599992 48.465480903800000 8.8363897668000018 0.189493
69.106005613400015 47.807912545800001 6.9480924148999987 -0.690687
69.525627714100011 48.361062241600003 9.6867171445999993 -0.579538
69.324439944400012 50.578633981699994 6.0543458018000020 -0.548136
70.575256121500004 50.827812308000006 8.5597265467000021 -0.616552
67.524607143300003 51.879677649000001 7.7541596904999999 -0.686816
68.340652618500002 50.846901268999993 10.261957344200001 -0.501958
66.712254453199989 49.355659628700003 6.5471961695000020 -0.526815
66.776824910300007 48.619391182900003 9.2117482150000001 -0.618483
64.846131501700015 42.368590014699997 0.67524800600000046 -0.220838
63.971209653700008 42.428615879500001 1.2155155800000025E-002 0.079661
65.152190612799998 43.368573915900001 0.99800864559999947 -0.073152
65.658905595299984 41.937614813999993 6.9076360599999984E-002 0.131867
64.574953241000003 41.440121786900001 1.8321801536000009 0.695524
64.894386520300003 41.834201704399995 3.1361088341999994 -0.532983
65.262962555700000 42.845788882400001 3.2830236588000008 0.101264
64.878225507500005 40.968379233099995 4.2550161356000009 0.603742
65.321613935199991 41.507589316099995 5.5908170912000017 -0.214103
66.331949786099983 41.120788263400001 5.7993770401000004 0.079382
65.360654809500005 42.602728532399993 5.5992506628999994 0.046927
64.638315626400001 41.157861556400000 6.3748832857000002 -0.004859
64.074016876799988 40.291565575699998 1.5235392234999989 -0.724660
64.564981542100000 39.729418832899995 4.2023781543000016 -0.549210
65.060694024900002 56.033188243399998 0.28462728190000014 0.607709
65.938092057199995 55.375269798900000 1.1599370858000009 -0.559776
66.481923051100011 54.516663219000002 0.77255886679999974 0.076084
66.237978869000017 55.798080343599999 2.4720844477999999 0.607195
67.354847857099998 55.087977175300004 3.2033081260000000 -0.130032
67.202328771900014 55.138087674300003 4.2864932612999995 -0.001238
67.445696221199995 54.046066667700003 2.8769238518000018 0.050117
68.312196029500015 55.587483705799997 2.9871905509000016 0.062503
63.074243649700001 54.549549045799999 4.2488583232999995 -0.511677
63.103811306500006 53.534902088199992 4.6340675586000000 0.131545
63.397499745700003 55.588323604499998 5.1368272558999992 0.512426
63.745674926499994 55.220181037600000 6.5561079850999988 -0.104796
62.996857719400005 55.647243011899995 7.2372740295000009 -0.057285
63.793843223000003 54.136477068500000 6.7085376501000020 0.003532
64.716558898700001 55.664164603600000 6.8107278230999997 0.070051
63.607534393099996 57.916845962099991 2.6983062500000004 1.882740
64.391859553599986 57.093181237299994 0.56544092300000048 -0.541922
65.647211568499998 56.766535051399998 3.0716260924000012 -0.639776
63.415335097500005 56.843281557999994 4.8456797849000006 -0.505081
64.486819471499999 55.475668672099999 9.8051423319000026 -0.150632
64.204159788400005 56.267685286999999 9.1005346097000004 0.074790
65.354522212299997 54.912285519999990 9.4405735314000001 0.002516
63.630312691500002 54.782525818099998 9.8315817925000015 0.034020
71.972128036200004 39.658799331600001 0.74784725490000037 0.242566
72.168318727600010 39.946682296300004 4.6724172259000012 0.304377
71.201262834600001 39.580855099799990 3.4623426262999990 0.190123
72.143430331100006 39.485513755800000 3.7918094817999997 -0.669900
72.717280190799997 53.509304149300007 2.0885268181999996 -0.144502
73.420717144899996 53.431698197599999 1.2464747371000011 0.011374
72.751891157700001 52.573568668999997 2.6571361186999995 -0.070058
71.715933813500001 53.634425022900004 1.6576789423999996 0.085168
73.070752419000002 54.725973815899998 2.9133122972000005 0.635761
72.179303974600003 57.802438270999993 0.27824548480000044 0.253333
72.979476858200002 55.864699097500001 2.3385984901000012 -0.709421
72.204154606600000 58.320631762799998 1.1245579718000001 -0.436936
65.793106913599999 52.202404712999993 4.8110628499000008 -0.191309
66.658455482600004 52.207498670999996 5.4896670540999990 0.100981
65.547795373900001 53.219240587499996 4.4902468195000003 -0.059197
64.949658507399988 51.812176390599994 5.4030432873000009 0.073512
66.025309548099983 51.265793138100001 3.6539399978999998 0.726647
65.729864887900021 51.691244308900011 2.3465563321999992 -0.521336
65.428204282199985 52.727549252400003 2.2175124055999995 0.069263
65.662301268600004 50.860991914300001 1.2136000228000010 0.582855
65.701533796999996 45.688356429799995 6.5144011703000011 -0.047129
65.241929266900001 46.395348464499996 7.2231268985000003 -0.030449
65.238510275100012 44.704209586699996 6.6469403256000010 0.007171
66.770667372399998 45.631285763999998 6.7591990223999989 -0.019840
65.542256337699996 46.222172488800005 5.1177656455000005 0.577507
64.702204239699995 45.536447783699998 4.2190336887000006 -0.547811
64.197687784799996 44.646607055099999 4.5868115281000010 0.067537
64.379318006099993 45.976276017499998 2.9261074259000002 0.602539
63.284642347000002 45.259647266700000 2.1686057263999992 -0.186372
63.501980635599999 45.252176548099996 1.0931494275999996 0.061603
63.152454751400001 44.230054212600002 2.5189179620999993 0.047866
68.283016030399992 43.723772915299996 3.4097280169000017 -0.141392
67.567451159499996 43.665638037699999 4.2433536001999999 0.013149
68.240072835400014 42.784452689399998 2.8472917293000006 -0.062655
69.280334098200015 43.835283796100001 3.8537783730000004 0.084428
67.960274957500019 44.941979089699998 2.5752601004000000 0.618314
67.570877599399992 44.764582866600001 1.2316472538000003 -0.467900
67.547934396200006 43.748963348700002 0.84825131519999986 0.108855
67.255148011200006 45.800110077299998 0.33823823590000113 0.473759
67.002872635900005 48.125436846699998 2.7464495798000002 1.878521
68.910700440100001 49.448827942500003 4.7162442018000004 0.242055
68.708074927699997 49.696271577800005 0.79510019110000030 0.292359
68.831726336500012 48.014467704699996 5.1987834642000008 0.189078
69.657707153600001 49.361072728500005 2.0385554527999998 0.166345
66.466083933100009 50.094353091599999 3.9558519660999996 -0.745971
65.892559407100009 49.590948528600002 1.2159026985000003 -0.547088
66.171149827899995 47.310515935999994 4.8451070621000003 -0.534239
64.925605996200005 46.984728047200001 2.3395907529000000 -0.636534
68.057948399000011 46.080491661499998 3.1502025534000007 -0.713332
67.227899801999996 47.055531067999993 0.63857025040000015 -0.531557
68.782475529499990 48.534087364800001 4.3531761530000015 -0.400714
68.715652148500013 49.270342594500008 1.6923363508000013 -0.641788
64.841665322699995 51.466033477899998 10.804469582499999 -0.163131
63.799166619900006 51.158405206899999 10.621071433300001 0.097435
64.881066328200006 52.560875331499993 10.807277071600002 0.042905
65.468248968899999 51.074135496700002 9.9916483148000008 -0.052879
66.560803135100002 45.454332977199996 9.8149357965000021 -0.091623
67.317010255999989 45.887824904600002 9.1451784986000000 -0.000599
66.524535905500002 44.370888324999996 9.6590848726000011 0.006478
65.596370294599993 45.896392334399998 9.5326723435999998 0.055526
72.735788125499994 45.789998407699997 2.3115482902000011 0.107805
67.573433554600001 39.665454790999995 1.7294444953999994 -0.112765
66.934664695100011 40.071556575399995 2.5229863823000009 -0.018281
66.974915891899997 38.930671241999995 1.1724848530999996 -0.074834
67.838723607399999 40.485564945800007 1.0485598706000012 0.039469
68.824808083799994 39.024318783600002 2.3148154381000001 0.414738
69.494908245400012 38.647007137300001 1.5319261219999998 -0.118060
69.604319168299995 39.974301121200000 3.0730670488000005 -0.337719
69.161336963700009 40.113237715599993 3.9652401188000002 0.222551
68.692301781499992 57.750265750099999 2.9598650338000003 -0.044745
62.873175567100006 49.577548283399999 3.7047488794000003 -0.057595
63.471915804600002 49.971823979299991 2.8742310202000017 -0.050155
63.511331855900004 48.882595304599995 4.2694898886999999 -0.068600
73.009857493599995 50.413495755200003 4.3647143708999989 0.036274
72.030197496100001 48.870791357999998 3.1916791355999994 0.368513
71.402018606700011 48.506551935299996 4.0139842885000006 -0.071168
72.308294968100000 48.001046635099996 2.5777274310999996 -0.079978
71.189254208500003 49.757394563700004 2.4195235487000009 -0.357258
71.608272965500007 49.896344864899994 1.5147321581999988 0.307100
67.121722041900000 40.155708876099993 7.8801576587000008 0.030508
68.077816068700002 58.271538062599994 9.2607912933000005 -0.005505
68.689489818699997 57.760989455899995 8.5067567957999977 -0.063478
68.727176323899997 58.982711841999993 9.7912076848999998 -0.044762
67.727865465500017 57.530998154199999 9.9944994989000016 0.034823
66.912947905300001 58.999248478899993 8.6176645837999999 0.233762
66.272618468099992 59.504537866399993 9.3531660678000001 -0.098839
66.070157846900003 58.076248069899997 7.8458164370000025 -0.088534
65.855924990100007 57.332984236300000 8.4388645100000002 0.176003
62.524176283899997 47.588430241299996 6.3819947118000009 0.024880
63.515818503600002 49.020490258099997 7.6726587646000022 0.311521
64.178402094100008 49.416597673500000 6.8938124048000011 -0.054902
63.255531049400012 49.851958896600003 8.3434243362000018 -0.036678
64.311208325899983 48.049824012000002 8.4017817052999995 -0.292739
63.913822080199999 47.931562304099998 9.3083283092000002 0.220125
72.667645163400010 48.389788514499998 7.0858862531999991 -0.025729
72.032973882500002 47.963155351600001 7.8724052630000010 -0.058550
72.067314806100001 49.139072274699998 6.5500849848000007 -0.075453
69.089898108000000 40.273835283200000 6.2214228399999998 0.291588
68.021440182100008 39.316408771799992 5.5079256171999988 0.250315
68.437937505099995 40.220219026099997 5.4857375050000012 -0.536346
72.862449474999991 49.291212851899999 -9.3229211300000531E-002 0.261871
72.279376861300008 50.078377192900000 7.2041442999996909E-003 -0.613782
71.338643895100006 50.165582743300000 10.104418211100002 0.304813
66.569080799600002 57.372099387199995 4.6687192626000007 0.291712
66.693693082400003 57.584888823500002 6.2241066620000005 0.048118
67.221145864000007 57.427398653699996 5.4089103766000006 -0.420282
64.099842894000005 47.487916637199994 0.82387163370000027 0.232926
64.292484835799996 48.788789174399994 11.198357740400002 0.277354
63.561228686999996 48.142350501900005 10.981788880000000 -0.464338
0.65845537989999525 63.947510930599996 8.7909525714000001 -0.120611
-3.6356363700003447E-002 64.017536186000001 9.6412233945000025 0.006347
0.61532221199999637 64.883140182899993 8.2224124633000013 -0.074992
1.6656278954999966 63.821922479400008 9.2089417690000026 0.079269
0.29409593609999668 62.728767581300012 7.9709589805999999 0.595078
1.1337521186999955 59.702667534100001 10.588008893400000 0.289965
0.38644598789999518 61.595333017799994 8.5566443361999998 -0.678720
1.0885454356999964 59.145293428700001 9.7714935701000005 -0.514548
1.3076146960999957 77.821572441699985 10.185871459200003 0.174268
1.1852771325999965 77.513905376899999 6.2140211060999997 0.297164
2.1565039491999949 78.053239067799993 7.3618929505000006 0.140159
1.2084930395999955 77.978176305099993 7.0990777173000001 -0.582662
8.7551812106999964 61.906043283800003 1.0730975684999993 -0.081146
8.2774984233999973 61.175501479699996 1.7474150838999993 -0.008168
8.2734272146999945 62.879777539000003 1.2185923754999997 -0.006723
9.8128104102999991 61.966778185499990 1.3618784425000008 -0.005059
8.2839507645999984 61.431315942299996 10.557209095200001 0.609203
7.4428672843999966 62.113451994199991 9.6587072519999992 -0.563816
6.9323215312999977 63.001720669300006 10.022569947100001 0.074160
7.1170813847999952 61.653120238599996 8.3698798782000008 0.589315
6.0471495230999963 62.385478307199996 7.5913458379000005 -0.161847
6.2187582843999971 62.282013638799995 6.5142630344000017 0.041632
6.0061646253999967 63.444168347799987 7.8717905650000004 0.047891
5.0598787642999961 61.948709918699997 7.8059603663000008 0.049817
10.280007685299998 62.906842506500006 6.6373561440000000 -0.495889
10.265332921199994 63.921457607600004 6.2509770534000006 0.135468
9.9231312790999944 61.875119588099999 5.7523376293999995 0.509854
9.5787455922999953 62.234341432699992 4.3318696633000009 -0.115069
10.344463643199996 61.818415075900006 3.6613683084999997 -0.000122
9.5167365756999960 63.317145474899995 4.1803843125000011 -0.011625
8.6264558187999949 61.766053139699999 4.0515571347000003 0.107045
9.7096953265999968 59.551152420199998 8.1580328096999999 1.885780
8.9647522593999938 60.377892495199994 10.265217725099999 -0.562593
7.6432947449999951 60.613952817500000 7.8263498453000002 -0.619336
9.8748139647999977 60.623242149100001 6.0564432543000013 -0.559425
8.5507130736999954 75.103494649700011 10.275664314500000 -0.168608
9.4306014488999956 75.076938845999990 10.933925548200000 0.071091
8.2657783099999964 74.089941177700013 9.9775752034000007 -0.060473
7.7364162089999970 75.530360753099998 10.883052280699999 0.089285
8.7950285308999945 76.010326493500003 9.0964013083000008 0.615816
8.4640831144999940 75.582975434799991 7.8053601827000012 -0.466136
8.1067801005999964 74.563830030299997 7.6830124289999997 0.066731
8.4900897540999960 76.420031622499991 6.6633517032000009 0.627622
8.0733768525999938 75.857681022400001 5.3293630253000011 -0.268414
7.0336829419999995 76.164227647900006 5.1370159695999993 0.107933
8.1205898247999961 74.763065804200011 5.3111348062999992 0.060598
8.7103082984999958 76.277208037700007 4.5407635084000022 0.002739
9.2902053619999982 77.170757225900005 9.3756467247999993 -0.689506
8.8011333643999947 77.657940333000013 6.7001905466000009 -0.581259
0.51769233549999605 71.595729303800013 8.5620747850000001 0.077111
8.4597612256999959 66.176859596800000 0.14088184459999886 -0.280151
9.3882620203999974 66.701146315599999 0.41141822749999896 0.076392
8.6522820659999962 65.098307088000013 0.12418522680000060 0.050143
7.7149590173999965 66.414989242000004 0.91267199799999899 0.035096
6.8551103075999968 71.997617277600000 1.0722486464999992 -0.106825
6.1208890769999948 71.568020168600000 1.7673152356999999 0.004162
6.9234358014999948 73.077739774600005 1.2388662417000014 -0.003783
7.8206800434999968 71.529993389099999 1.3070601796999999 0.101346
7.6033012350999947 65.307464054099995 6.1257278712000005 -0.138151
6.7314990765999969 65.246831385700006 5.4588412579999996 0.087765
7.9037723488999969 64.308539523199997 6.4559123461000008 -0.092769
8.4185245682999952 65.734087780699994 5.5195935741000000 0.074617
7.3271238157999958 66.245118558399994 7.2729183731999996 0.679077
7.6649668600999945 65.866938033399990 8.5802176489000015 -0.562411
8.0627074844999953 64.865200870799981 8.7214756676000000 0.119135
7.6148553876999969 66.718754089199990 9.7096669750999993 0.655678
7.6157048143999972 71.729269740299998 4.3763246750000020 -0.074962
8.0245581651999984 70.984432839100009 3.6746925202999998 -0.011327
8.1516673014999963 72.675046883900009 4.2381494278999998 -0.004478
6.5563948624999968 71.867802322399996 4.1211115215999987 -0.012416
7.7200441694999968 71.202252275500015 5.7813436190000012 0.597387
8.5730656267999947 71.852250766399990 6.6920797622000014 -0.560036
9.1185389928999960 72.721328314600001 6.3328397625000008 0.084707
8.8620845240999948 71.398033173900004 7.9909972416000024 0.600212
9.9631789559999966 72.098451190500001 8.7560363464000019 -0.204782
9.7790449267999975 72.043980465099992 9.8344938888000026 0.058359
10.063144154099996 73.142274657499996 8.4365168436000015 0.062448
5.1325450560999961 73.816794306100007 7.5058022855000006 -0.145930
5.8141988035999965 73.822784553600002 6.6426764916999987 0.009790
5.2806596609999952 74.749496334399993 8.0616861927999999 -0.040931
4.1120463172999964 73.780688237399985 7.1031560192999992 0.089615
5.3988869498999952 72.579585137300000 8.3363662522000013 0.604190
5.8183664354999953 72.729522298500001 9.6727515485000009 -0.479102
5.9169709299999953 73.740485203899993 10.056366405000000 0.098869
6.0948522457999941 71.673443215800006 10.560784316700000 0.476709
6.1988661507999963 69.339265271800002 8.1553108040000009 1.869451
4.2794110904999965 68.014712894599995 6.1925884161000013 0.271082
4.5246801726999966 67.722949072199995 10.086682824900002 0.277550
4.3975802346999968 69.437458541299989 5.6933650115000001 0.268175
3.5625631163999967 68.040343442699992 8.8363897668000018 0.189493
6.8091047271999967 67.382775084700000 6.9480924148999987 -0.690687
7.2287268278999965 67.935924780500002 9.6867171445999993 -0.579538
7.0275390581999950 70.153496520600001 6.0543458018000020 -0.548136
8.2783552352999958 70.402674846899998 8.5597265467000021 -0.616552
5.2277062570999959 71.454540187899994 7.7541596904999999 -0.686816
6.0437517322999943 70.421763807900007 10.261957344200001 -0.501958
4.4153535669999959 68.930522167599989 6.5471961695000020 -0.526815
4.4799240240999971 68.194253721799996 9.2117482150000001 -0.618483
2.5492306154999955 61.943452553600004 0.67524800600000046 -0.220838
1.6743087674999966 62.003478418400000 1.2155155800000025E-002 0.079661
2.8552897265999970 62.943436454800008 0.99800864559999947 -0.073152
3.3620047090999963 61.512477352899992 6.9076360599999984E-002 0.131867
2.2780523547999958 61.014984325799993 1.8321801536000009 0.695524
2.5974856340999959 61.409064243299987 3.1361088341999994 -0.532983
2.9660616694999962 62.420651421300001 3.2830236588000008 0.101264
2.5813246212999950 60.543241771999988 4.2550161356000009 0.603742
3.0247130489999958 61.082451854999995 5.5908170912000017 -0.214103
4.0350488998999969 60.695650802300001 5.7993770401000004 0.079382
3.0637539232999966 62.177591071300007 5.5992506628999994 0.046927
2.3414147401999954 60.732724095300000 6.3748832857000002 -0.004859
1.7771159905999956 59.866428114600005 1.5235392234999989 -0.724660
2.2680806558999964 59.304281371800002 4.2023781543000016 -0.549210
2.7637931386999952 75.608050782299983 0.28462728190000014 0.607709
3.6411911709999956 74.950132337800000 1.1599370858000009 -0.559776
4.1850221648999950 74.091525757900001 0.77255886679999974 0.076084
3.9410779827999978 75.372942882499984 2.4720844477999999 0.607195
5.0579469708999953 74.662839714200004 3.2033081260000000 -0.130032
4.9054278856999955 74.712950213199989 4.2864932612999995 -0.001238
5.1487953349999964 73.620929206599996 2.8769238518000018 0.050117
6.0152951432999968 75.162346244699989 2.9871905509000016 0.062503
0.77734276349999609 74.124411584699999 4.2488583232999995 -0.511677
0.80691042029999616 73.109764627100006 4.6340675586000000 0.131545
1.1005988594999954 75.163186143399997 5.1368272558999992 0.512426
1.4487740402999967 74.795043576499992 6.5561079850999988 -0.104796
0.69995683319999502 75.222105550799995 7.2372740295000009 -0.057285
1.4969423367999966 73.711339607399992 6.7085376501000020 0.003532
2.4196580124999985 75.239027142500007 6.8107278230999997 0.070051
1.3106335068999966 77.491708501000005 2.6983062500000004 1.882740
2.0949586673999958 76.668043776199994 0.56544092300000048 -0.541922
3.3503106822999955 76.341397590299991 3.0716260924000012 -0.639776
1.1184342112999972 76.418144096900008 4.8456797849000006 -0.505081
2.1899185852999961 75.050531210999992 9.8051423319000026 -0.150632
1.9072589021999968 75.842547825899999 9.1005346097000004 0.074790
3.0576213260999960 74.487148058900004 9.4405735314000001 0.002516
1.3334118052999959 74.357388356999991 9.8315817925000015 0.034020
9.6752271499999978 59.233661870500001 0.74784725490000037 0.242566
9.8714178413999996 59.521544835200011 4.6724172259000012 0.304377
8.9043619483999983 59.155717638700004 3.4623426262999990 0.190123
9.8465294448999980 59.060376294699992 3.7918094817999997 -0.669900
10.420379304599996 73.084166688200000 2.0885268181999996 -0.144502
11.123816258700000 73.006560736499992 1.2464747371000011 0.011374
10.454990271499996 72.148431207900003 2.6571361186999995 -0.070058
9.4190329272999964 73.209287561799982 1.6576789423999996 0.085168
10.773851532799997 74.300836354800012 2.9133122972000005 0.635761
9.8824030883999949 77.377300809900007 0.27824548480000044 0.253333
10.682575971999997 75.439561636400001 2.3385984901000012 -0.709421
9.9072537203999964 77.895494301700012 1.1245579718000001 -0.436936
3.4962060273999978 71.777267251900000 4.8110628499000008 -0.191309
4.3615545963999960 71.782361209899989 5.4896670540999990 0.100981
3.2508944876999957 72.794103126399989 4.4902468195000003 -0.059197
2.6527576211999953 71.387038929499994 5.4030432873000009 0.073512
3.7284086618999974 70.840655676999987 3.6539399978999998 0.726647
3.4329640016999958 71.266106847800003 2.3465563321999992 -0.521336
3.1313033959999954 72.302411791300003 2.2175124055999995 0.069263
3.3654003823999958 70.435854453200008 1.2136000228000010 0.582855
3.4046329107999966 65.263218968700002 6.5144011703000011 -0.047129
2.9450283806999971 65.970211003400010 7.2231268985000003 -0.030449
2.9416093888999972 64.279072125599996 6.6469403256000010 0.007171
4.4737664861999953 65.206148302900004 6.7591990223999989 -0.019840
3.2453554514999960 65.797035027699991 5.1177656455000005 0.577507
2.4053033534999950 65.111310322600005 4.2190336887000006 -0.547811
1.9007868985999974 64.221469593999984 4.5868115281000010 0.067537
2.0824171198999966 65.551138556400005 2.9261074259000002 0.602539
0.98774146079999559 64.834509805600007 2.1686057263999992 -0.186372
1.2050797493999965 64.827039087000003 1.0931494275999996 0.061603
0.85555386519999554 63.804916751500002 2.5189179620999993 0.047866
5.9861151441999967 63.298635454200003 3.4097280169000017 -0.141392
5.2705502732999978 63.240500576599999 4.2433536001999999 0.013149
5.9431719491999946 62.359315228300005 2.8472917293000006 -0.062655
6.9834332119999960 63.410146334999986 3.8537783730000004 0.084428
5.6633740712999954 64.516841628600019 2.5752601004000000 0.618314
5.2739767131999962 64.339445405500001 1.2316472538000003 -0.467900
5.2510335099999974 63.323825887599995 0.84825131519999986 0.108855
4.9582471249999944 65.374972616199997 0.33823823590000113 0.473759
4.7059717496999944 67.700299385600005 2.7464495798000002 1.878521
6.6137995538999936 69.023690481399981 4.7162442018000004 0.242055
6.4111740414999954 69.271134116700011 0.79510019110000030 0.292359
6.5348254502999970 67.589330243600003 5.1987834642000008 0.189078
7.3608062673999965 68.935935267399998 2.0385554527999998 0.166345
4.1691830468999962 69.669215630500005 3.9558519660999996 -0.745971
3.5956585208999963 69.165811067500002 1.2159026985000003 -0.547088
3.8742489416999968 66.885378474900008 4.8451070621000003 -0.534239
2.6287051099999963 66.559590586100015 2.3395907529000000 -0.636534
5.7610475127999949 65.655354200400012 3.1502025534000007 -0.713332
4.9309989157999947 66.630393606900000 0.63857025040000015 -0.531557
6.4855746432999979 68.108949903700008 4.3531761530000015 -0.400714
6.4187512622999972 68.845205133400000 1.6923363508000013 -0.641788
2.5447644364999968 71.040896016800005 10.804469582499999 -0.163131
1.5022657336999952 70.733267745799992 10.621071433300001 0.097435
2.5841654419999980 72.135737870400007 10.807277071600002 0.042905
3.1713480826999980 70.648998035599988 9.9916483148000008 -0.052879
4.2639022488999956 65.029195516099989 9.8149357965000021 -0.091623
5.0201093697999948 65.462687443500002 9.1451784986000000 -0.000599
4.2276350192999947 63.945750863899988 9.6590848726000011 0.006478
3.2994694083999976 65.471254873300012 9.5326723435999998 0.055526
10.438887239299994 65.364860946599990 2.3115482902000011 0.107805
5.2765326683999954 59.240317329899995 1.7294444953999994 -0.112765
4.6377638088999946 59.646419114300002 2.5229863823000009 -0.018281
4.6780150056999963 58.505533780899995 1.1724848530999996 -0.074834
5.5418227211999955 60.060427484699993 1.0485598706000012 0.039469
6.5279071975999967 58.599181322500002 2.3148154381000001 0.414738
7.1980073591999956 58.221869676200001 1.5319261219999998 -0.118060
7.3074182820999978 59.549163660100000 3.0730670488000005 -0.337719
6.8644360774999971 59.688100254499993 3.9652401188000002 0.222551
6.3954008952999946 77.325128289000006 2.9598650338000003 -0.044745
0.57627468089999656 69.152410822299984 3.7047488794000003 -0.057595
1.1750149183999956 69.546686518199991 2.8742310202000017 -0.050155
1.2144309696999960 68.457457843499995 4.2694898886999999 -0.068600
10.712956607399995 69.988358294099996 4.3647143708999989 0.036274
9.7332966098999982 68.445653896899998 3.1916791355999994 0.368513
9.1051177204999956 68.081414474199988 4.0139842885000006 -0.071168
10.011394081899995 67.575909173999989 2.5777274310999996 -0.079978
8.8923533222999964 69.332257102599996 2.4195235487000009 -0.357258
9.3113720792999963 69.471207403799994 1.5147321581999988 0.307100
4.8248211556999951 59.730571414999993 7.8801576587000008 0.030508
5.7809151824999976 77.846400601499994 9.2607912933000005 -0.005505
6.3925889324999972 77.335851994800009 8.5067567957999977 -0.063478
6.4302754376999962 78.557574380899979 9.7912076848999998 -0.044762
5.4309645792999968 77.105860693100013 9.9944994989000016 0.034823
4.6160470190999963 78.574111017799993 8.6176645837999999 0.233762
3.9757175818999970 79.079400405299992 9.3531660678000001 -0.098839
3.7732569606999959 77.651110608799996 7.8458164370000025 -0.088534
3.5590241038999948 76.907846775199999 8.4388645100000002 0.176003
0.22727539769999677 67.163292780199995 6.3819947118000009 0.024880
1.2189176173999963 68.595352796999990 7.6726587646000022 0.311521
1.8815012078999958 68.991460212400000 6.8938124048000011 -0.054902
0.95863016319999628 69.426821435500003 8.3434243362000018 -0.036678
2.0143074396999965 67.624686550899995 8.4017817052999995 -0.292739
1.6169211939999970 67.506424843000005 9.3083283092000002 0.220125
10.370744277199996 67.964651053400004 7.0858862531999991 -0.025729
9.7360729962999955 67.538017890499987 7.8724052630000010 -0.058550
9.7704139198999975 68.713934813600005 6.5500849848000007 -0.075453
6.7929972217999950 59.848697822100000 6.2214228399999998 0.291588
5.7245392958999970 58.891271310700006 5.5079256171999988 0.250315
6.1410366188999967 59.795081564999997 5.4857375050000012 -0.536346
10.565548588799995 68.866075390800006 -9.3229211300000531E-002 0.261871
9.9824759750999981 69.653239731800014 7.2041442999996909E-003 -0.613782
9.0417430088999957 69.740445282200000 10.104418211100002 0.304813
4.2721799133999960 76.946961926100002 4.6687192626000007 0.291712
4.3967921961999945 77.159751362399987 6.2241066620000005 0.048118
4.9242449777999946 77.002261192600002 5.4089103766000006 -0.420282
1.8029420077999967 67.062779176099994 0.82387163370000027 0.232926
1.9955839495999959 68.363651713300001 11.198357740400002 0.277354
1.2643278007999963 67.717213040799990 10.981788880000000 -0.464338
11.063903090899998 63.947510930599996 8.7909525714000001 -0.120611
10.369091347299996 64.017536186000001 9.6412233945000025 0.006347
11.020769922999994 64.883140182899993 8.2224124633000013 -0.074992
12.071075606499997 63.821922479400008 9.2089417690000026 0.079269
10.699543647099997 62.728767581300012 7.9709589805999999 0.595078
11.539199829699996 59.702667534100001 10.588008893400000 0.289965
10.791893698899997 61.595333017799994 8.5566443361999998 -0.678720
11.493993146699996 59.145293428700001 9.7714935701000005 -0.514548
11.713062407099999 77.821572441699985 10.185871459200003 0.174268
11.590724843599995 77.513905376899999 6.2140211060999997 0.297164
12.561951660199995 78.053239067799993 7.3618929505000006 0.140159
11.613940750599998 77.978176305099993 7.0990777173000001 -0.582662
19.160628921699995 61.906043283800003 1.0730975684999993 -0.081146
18.682946134399995 61.175501479699996 1.7474150838999993 -0.008168
18.678874925699997 62.879777539000003 1.2185923754999997 -0.006723
20.218258121300000 61.966778185499990 1.3618784425000008 -0.005059
18.689398475599997 61.431315942299996 10.557209095200001 0.609203
17.848314995399996 62.113451994199991 9.6587072519999992 -0.563816
17.337769242299998 63.001720669300006 10.022569947100001 0.074160
17.522529095799996 61.653120238599996 8.3698798782000008 0.589315
16.452597234099994 62.385478307199996 7.5913458379000005 -0.161847
16.624205995399997 62.282013638799995 6.5142630344000017 0.041632
16.411612336399998 63.444168347799987 7.8717905650000004 0.047891
15.465326475299998 61.948709918699997 7.8059603663000008 0.049817
20.685455396299997 62.906842506500006 6.6373561440000000 -0.495889
20.670780632199996 63.921457607600004 6.2509770534000006 0.135468
20.328578990100002 61.875119588099999 5.7523376293999995 0.509854
19.984193303299993 62.234341432699992 4.3318696633000009 -0.115069
20.749911354199995 61.818415075900006 3.6613683084999997 -0.000122
19.922184286699995 63.317145474899995 4.1803843125000011 -0.011625
19.031903529799997 61.766053139699999 4.0515571347000003 0.107045
20.115143037599999 59.551152420199998 8.1580328096999999 1.885780
19.370199970399998 60.377892495199994 10.265217725099999 -0.562593
18.048742455999996 60.613952817500000 7.8263498453000002 -0.619336
20.280261675799998 60.623242149100001 6.0564432543000013 -0.559425
18.956160784699996 75.103494649700011 10.275664314500000 -0.168608
19.836049159899993 75.076938845999990 10.933925548200000 0.071091
18.671226020999995 74.089941177700013 9.9775752034000007 -0.060473
18.141863919999999 75.530360753099998 10.883052280699999 0.089285
19.200476241899999 76.010326493500003 9.0964013083000008 0.615816
18.869530825499993 75.582975434799991 7.8053601827000012 -0.466136
18.512227811599995 74.563830030299997 7.6830124289999997 0.066731
18.895537465099995 76.420031622499991 6.6633517032000009 0.627622
18.478824563599993 75.857681022400001 5.3293630253000011 -0.268414
17.439130652999999 76.164227647900006 5.1370159695999993 0.107933
18.526037535799993 74.763065804200011 5.3111348062999992 0.060598
19.115756009500004 76.277208037700007 4.5407635084000022 0.002739
19.695653072999999 77.170757225900005 9.3756467247999993 -0.689506
19.206581075399999 77.657940333000013 6.7001905466000009 -0.581259
10.923140046499997 71.595729303800013 8.5620747850000001 0.077111
18.865208936699997 66.176859596800000 0.14088184459999886 -0.280151
19.793709731400000 66.701146315599999 0.41141822749999896 0.076392
19.057729776999999 65.098307088000013 0.12418522680000060 0.050143
18.120406728399995 66.414989242000004 0.91267199799999899 0.035096
17.260558018599994 71.997617277600000 1.0722486464999992 -0.106825
16.526336787999995 71.568020168600000 1.7673152356999999 0.004162
17.328883512499996 73.077739774600005 1.2388662417000014 -0.003783
18.226127754499998 71.529993389099999 1.3070601796999999 0.101346
18.008748946099995 65.307464054099995 6.1257278712000005 -0.138151
17.136946787599999 65.246831385700006 5.4588412579999996 0.087765
18.309220059899999 64.308539523199997 6.4559123461000008 -0.092769
18.823972279299998 65.734087780699994 5.5195935741000000 0.074617
17.732571526800001 66.245118558399994 7.2729183731999996 0.679077
18.070414571099992 65.866938033399990 8.5802176489000015 -0.562411
18.468155195499996 64.865200870799981 8.7214756676000000 0.119135
18.020303098699998 66.718754089199990 9.7096669750999993 0.655678
18.021152525399994 71.729269740299998 4.3763246750000020 -0.074962
18.430005876199996 70.984432839100009 3.6746925202999998 -0.011327
18.557115012499999 72.675046883900009 4.2381494278999998 -0.004478
16.961842573499997 71.867802322399996 4.1211115215999987 -0.012416
18.125491880499997 71.202252275500015 5.7813436190000012 0.597387
18.978513337799995 71.852250766399990 6.6920797622000014 -0.560036
19.523986703899993 72.721328314600001 6.3328397625000008 0.084707
19.267532235099996 71.398033173900004 7.9909972416000024 0.600212
20.368626666999997 72.098451190500001 8.7560363464000019 -0.204782
20.184492637799998 72.043980465099992 9.8344938888000026 0.058359
20.468591865099999 73.142274657499996 8.4365168436000015 0.062448
15.537992767099995 73.816794306100007 7.5058022855000006 -0.145930
16.219646514600001 73.822784553600002 6.6426764916999987 0.009790
15.686107371999997 74.749496334399993 8.0616861927999999 -0.040931
14.517494028299994 73.780688237399985 7.1031560192999992 0.089615
15.804334660899997 72.579585137300000 8.3363662522000013 0.604190
16.223814146499997 72.729522298500001 9.6727515485000009 -0.479102
16.322418640999999 73.740485203899993 10.056366405000000 0.098869
16.500299956799996 71.673443215800006 10.560784316700000 0.476709
16.604313861799994 69.339265271800002 8.1553108040000009 1.869451
14.684858801499995 68.014712894599995 6.1925884161000013 0.271082
14.930127883699996 67.722949072199995 10.086682824900002 0.277550
14.803027945699997 69.437458541299989 5.6933650115000001 0.268175
13.968010827399997 68.040343442699992 8.8363897668000018 0.189493
17.214552438199995 67.382775084700000 6.9480924148999987 -0.690687
17.634174538899998 67.935924780500002 9.6867171445999993 -0.579538
17.432986769199996 70.153496520600001 6.0543458018000020 -0.548136
18.683802946299995 70.402674846899998 8.5597265467000021 -0.616552
15.633153968099995 71.454540187899994 7.7541596904999999 -0.686816
16.449199443299996 70.421763807900007 10.261957344200001 -0.501958
14.820801277999999 68.930522167599989 6.5471961695000020 -0.526815
14.885371735099998 68.194253721799996 9.2117482150000001 -0.618483
12.954678326499996 61.943452553600004 0.67524800600000046 -0.220838
12.079756478499998 62.003478418400000 1.2155155800000025E-002 0.079661
13.260737437599996 62.943436454800008 0.99800864559999947 -0.073152
13.767452420099996 61.512477352899992 6.9076360599999984E-002 0.131867
12.683500065800001 61.014984325799993 1.8321801536000009 0.695524
13.002933345099994 61.409064243299987 3.1361088341999994 -0.532983
13.371509380499997 62.420651421300001 3.2830236588000008 0.101264
12.986772332299999 60.543241771999988 4.2550161356000009 0.603742
13.430160759999996 61.082451854999995 5.5908170912000017 -0.214103
14.440496610899995 60.695650802300001 5.7993770401000004 0.079382
13.469201634300001 62.177591071300007 5.5992506628999994 0.046927
12.746862451199998 60.732724095300000 6.3748832857000002 -0.004859
12.182563701599996 59.866428114600005 1.5235392234999989 -0.724660
12.673528366899996 59.304281371800002 4.2023781543000016 -0.549210
13.169240849699994 75.608050782299983 0.28462728190000014 0.607709
14.046638882000000 74.950132337800000 1.1599370858000009 -0.559776
14.590469875899998 74.091525757900001 0.77255886679999974 0.076084
14.346525693799999 75.372942882499984 2.4720844477999999 0.607195
15.463394681899995 74.662839714200004 3.2033081260000000 -0.130032
15.310875596699999 74.712950213199989 4.2864932612999995 -0.001238
15.554243045999996 73.620929206599996 2.8769238518000018 0.050117
16.420742854299998 75.162346244699989 2.9871905509000016 0.062503
11.182790474499996 74.124411584699999 4.2488583232999995 -0.511677
11.212358131299998 73.109764627100006 4.6340675586000000 0.131545
11.506046570499995 75.163186143399997 5.1368272558999992 0.512426
11.854221751299994 74.795043576499992 6.5561079850999988 -0.104796
11.105404544199997 75.222105550799995 7.2372740295000009 -0.057285
11.902390047799996 73.711339607399992 6.7085376501000020 0.003532
12.825105723499998 75.239027142500007 6.8107278230999997 0.070051
11.716081217899999 77.491708501000005 2.6983062500000004 1.882740
12.500406378399996 76.668043776199994 0.56544092300000048 -0.541922
13.755758393299995 76.341397590299991 3.0716260924000012 -0.639776
11.523881922299999 76.418144096900008 4.8456797849000006 -0.505081
12.595366296299996 75.050531210999992 9.8051423319000026 -0.150632
12.312706613199996 75.842547825899999 9.1005346097000004 0.074790
13.463069037099995 74.487148058900004 9.4405735314000001 0.002516
11.738859516299998 74.357388356999991 9.8315817925000015 0.034020
20.080674860999999 59.233661870500001 0.74784725490000037 0.242566
20.276865552399997 59.521544835200011 4.6724172259000012 0.304377
19.309809659399995 59.155717638700004 3.4623426262999990 0.190123
20.251977155900001 59.060376294699992 3.7918094817999997 -0.669900
20.825827015599994 73.084166688200000 2.0885268181999996 -0.144502
21.529263969699997 73.006560736499992 1.2464747371000011 0.011374
20.860437982499999 72.148431207900003 2.6571361186999995 -0.070058
19.824480638299995 73.209287561799982 1.6576789423999996 0.085168
21.179299243799999 74.300836354800012 2.9133122972000005 0.635761
20.287850799399997 77.377300809900007 0.27824548480000044 0.253333
21.088023682999996 75.439561636400001 2.3385984901000012 -0.709421
20.312701431399997 77.895494301700012 1.1245579718000001 -0.436936
13.901653738399999 71.777267251900000 4.8110628499000008 -0.191309
14.767002307399997 71.782361209899989 5.4896670540999990 0.100981
13.656342198699999 72.794103126399989 4.4902468195000003 -0.059197
13.058205332199996 71.387038929499994 5.4030432873000009 0.073512
14.133856372899999 70.840655676999987 3.6539399978999998 0.726647
13.838411712699996 71.266106847800003 2.3465563321999992 -0.521336
13.536751106999997 72.302411791300003 2.2175124055999995 0.069263
13.770848093400000 70.435854453200008 1.2136000228000010 0.582855
13.810080621799997 65.263218968700002 6.5144011703000011 -0.047129
13.350476091699997 65.970211003400010 7.2231268985000003 -0.030449
13.347057099899999 64.279072125599996 6.6469403256000010 0.007171
14.879214197199998 65.206148302900004 6.7591990223999989 -0.019840
13.650803162499995 65.797035027699991 5.1177656455000005 0.577507
12.810751064499998 65.111310322600005 4.2190336887000006 -0.547811
12.306234609599999 64.221469593999984 4.5868115281000010 0.067537
12.487864830899994 65.551138556400005 2.9261074259000002 0.602539
11.393189171799998 64.834509805600007 2.1686057263999992 -0.186372
11.610527460399997 64.827039087000003 1.0931494275999996 0.061603
11.261001576200000 63.804916751500002 2.5189179620999993 0.047866
16.391562855199997 63.298635454200003 3.4097280169000017 -0.141392
15.675997984299997 63.240500576599999 4.2433536001999999 0.013149
16.348619660199997 62.359315228300005 2.8472917293000006 -0.062655
17.388880922999995 63.410146334999986 3.8537783730000004 0.084428
16.068821782299999 64.516841628600019 2.5752601004000000 0.618314
15.679424424199995 64.339445405500001 1.2316472538000003 -0.467900
15.656481220999996 63.323825887599995 0.84825131519999986 0.108855
15.363694835999999 65.374972616199997 0.33823823590000113 0.473759
15.111419460699995 67.700299385600005 2.7464495798000002 1.878521
17.019247264899992 69.023690481399981 4.7162442018000004 0.242055
16.816621752499994 69.271134116700011 0.79510019110000030 0.292359
16.940273161299995 67.589330243600003 5.1987834642000008 0.189078
17.766253978399998 68.935935267399998 2.0385554527999998 0.166345
14.574630757899998 69.669215630500005 3.9558519660999996 -0.745971
14.001106231899998 69.165811067500002 1.2159026985000003 -0.547088
14.279696652699995 66.885378474900008 4.8451070621000003 -0.534239
13.034152820999996 66.559590586100015 2.3395907529000000 -0.636534
16.166495223799998 65.655354200400012 3.1502025534000007 -0.713332
15.336446626799995 66.630393606900000 0.63857025040000015 -0.531557
16.891022354299999 68.108949903700008 4.3531761530000015 -0.400714
16.824198973300000 68.845205133400000 1.6923363508000013 -0.641788
12.950212147500000 71.040896016800005 10.804469582499999 -0.163131
11.907713444699999 70.733267745799992 10.621071433300001 0.097435
12.989613152999999 72.135737870400007 10.807277071600002 0.042905
13.576795793699997 70.648998035599988 9.9916483148000008 -0.052879
14.669349959900000 65.029195516099989 9.8149357965000021 -0.091623
15.425557080799997 65.462687443500002 9.1451784986000000 -0.000599
14.633082730299995 63.945750863899988 9.6590848726000011 0.006478
13.704917119399997 65.471254873300012 9.5326723435999998 0.055526
20.844334950299999 65.364860946599990 2.3115482902000011 0.107805
15.681980379399997 59.240317329899995 1.7294444953999994 -0.112765
15.043211519899994 59.646419114300002 2.5229863823000009 -0.018281
15.083462716699994 58.505533780899995 1.1724848530999996 -0.074834
15.947270432199998 60.060427484699993 1.0485598706000012 0.039469
16.933354908599998 58.599181322500002 2.3148154381000001 0.414738
17.603455070199995 58.221869676200001 1.5319261219999998 -0.118060
17.712865993099996 59.549163660100000 3.0730670488000005 -0.337719
17.269883788499996 59.688100254499993 3.9652401188000002 0.222551
16.800848606299997 77.325128289000006 2.9598650338000003 -0.044745
10.981722391899993 69.152410822299984 3.7047488794000003 -0.057595
11.580462629399999 69.546686518199991 2.8742310202000017 -0.050155
11.619878680699998 68.457457843499995 4.2694898886999999 -0.068600
21.118404318399993 69.988358294099996 4.3647143708999989 0.036274
20.138744320899999 68.445653896899998 3.1916791355999994 0.368513
19.510565431499995 68.081414474199988 4.0139842885000006 -0.071168
20.416841792899994 67.575909173999989 2.5777274310999996 -0.079978
19.297801033299997 69.332257102599996 2.4195235487000009 -0.357258
19.716819790300001 69.471207403799994 1.5147321581999988 0.307100
15.230268866699996 59.730571414999993 7.8801576587000008 0.030508
16.186362893500000 77.846400601499994 9.2607912933000005 -0.005505
16.798036643499994 77.335851994800009 8.5067567957999977 -0.063478
16.835723148699998 78.557574380899979 9.7912076848999998 -0.044762
15.836412290299997 77.105860693100013 9.9944994989000016 0.034823
15.021494730099999 78.574111017799993 8.6176645837999999 0.233762
14.381165292899997 79.079400405299992 9.3531660678000001 -0.098839
14.178704671699993 77.651110608799996 7.8458164370000025 -0.088534
13.964471814899994 76.907846775199999 8.4388645100000002 0.176003
10.632723108699997 67.163292780199995 6.3819947118000009 0.024880
11.624365328399998 68.595352796999990 7.6726587646000022 0.311521
12.286948918899999 68.991460212400000 6.8938124048000011 -0.054902
11.364077874199994 69.426821435500003 8.3434243362000018 -0.036678
12.419755150699997 67.624686550899995 8.4017817052999995 -0.292739
12.022368904999997 67.506424843000005 9.3083283092000002 0.220125
20.776191988199994 67.964651053400004 7.0858862531999991 -0.025729
20.141520707299996 67.538017890499987 7.8724052630000010 -0.058550
20.175861630899998 68.713934813600005 6.5500849848000007 -0.075453
17.198444932799998 59.848697822100000 6.2214228399999998 0.291588
16.129987006899999 58.891271310700006 5.5079256171999988 0.250315
16.546484329899993 59.795081564999997 5.4857375050000012 -0.536346
20.970996299799996 68.866075390800006 -9.3229211300000531E-002 0.261871
20.387923686099999 69.653239731800014 7.2041442999996909E-003 -0.613782
19.447190719899996 69.740445282200000 10.104418211100002 0.304813
14.677627624399998 76.946961926100002 4.6687192626000007 0.291712
14.802239907199999 77.159751362399987 6.2241066620000005 0.048118
15.329692688799996 77.002261192600002 5.4089103766000006 -0.420282
12.208389718799999 67.062779176099994 0.82387163370000027 0.232926
12.401031660599999 68.363651713300001 11.198357740400002 0.277354
11.669775511799999 67.717213040799990 10.981788880000000 -0.464338
21.469350801899999 63.947510930599996 8.7909525714000001 -0.120611
20.774539058299997 64.017536186000001 9.6412233945000025 0.006347
21.426217633999997 64.883140182899993 8.2224124633000013 -0.074992
22.476523317499996 63.821922479400008 9.2089417690000026 0.079269
21.104991358099998 62.728767581300012 7.9709589805999999 0.595078
21.944647540699997 59.702667534100001 10.588008893400000 0.289965
21.197341409899998 61.595333017799994 8.5566443361999998 -0.678720
21.899440857700000 59.145293428700001 9.7714935701000005 -0.514548
22.118510118099998 77.821572441699985 10.185871459200003 0.174268
21.996172554599994 77.513905376899999 6.2140211060999997 0.297164
22.967399371199996 78.053239067799993 7.3618929505000006 0.140159
22.019388461599998 77.978176305099993 7.0990777173000001 -0.582662
29.566076632699996 61.906043283800003 1.0730975684999993 -0.081146
29.088393845399995 61.175501479699996 1.7474150838999993 -0.008168
29.084322636699998 62.879777539000003 1.2185923754999997 -0.006723
30.623705832300001 61.966778185499990 1.3618784425000008 -0.005059
29.094846186599998 61.431315942299996 10.557209095200001 0.609203
28.253762706399996 62.113451994199991 9.6587072519999992 -0.563816
27.743216953299999 63.001720669300006 10.022569947100001 0.074160
27.927976806799997 61.653120238599996 8.3698798782000008 0.589315
26.858044945099994 62.385478307199996 7.5913458379000005 -0.161847
27.029653706399998 62.282013638799995 6.5142630344000017 0.041632
26.817060047399998 63.444168347799987 7.8717905650000004 0.047891
25.870774186299997 61.948709918699997 7.8059603663000008 0.049817
31.090903107299997 62.906842506500006 6.6373561440000000 -0.495889
31.076228343199997 63.921457607600004 6.2509770534000006 0.135468
30.734026701100003 61.875119588099999 5.7523376293999995 0.509854
30.389641014299993 62.234341432699992 4.3318696633000009 -0.115069
31.155359065199995 61.818415075900006 3.6613683084999997 -0.000122
30.327631997699996 63.317145474899995 4.1803843125000011 -0.011625
29.437351240799998 61.766053139699999 4.0515571347000003 0.107045
30.520590748600000 59.551152420199998 8.1580328096999999 1.885780
29.775647681399999 60.377892495199994 10.265217725099999 -0.562593
28.454190166999997 60.613952817500000 7.8263498453000002 -0.619336
30.685709386799999 60.623242149100001 6.0564432543000013 -0.559425
29.361608495699997 75.103494649700011 10.275664314500000 -0.168608
30.241496870899994 75.076938845999990 10.933925548200000 0.071091
29.076673731999996 74.089941177700013 9.9775752034000007 -0.060473
28.547311630999999 75.530360753099998 10.883052280699999 0.089285
29.605923952900000 76.010326493500003 9.0964013083000008 0.615816
29.274978536499994 75.582975434799991 7.8053601827000012 -0.466136
28.917675522599996 74.563830030299997 7.6830124289999997 0.066731
29.300985176099996 76.420031622499991 6.6633517032000009 0.627622
28.884272274599994 75.857681022400001 5.3293630253000011 -0.268414
27.844578364000000 76.164227647900006 5.1370159695999993 0.107933
28.931485246799994 74.763065804200011 5.3111348062999992 0.060598
29.521203720500004 76.277208037700007 4.5407635084000022 0.002739
30.101100784000000 77.170757225900005 9.3756467247999993 -0.689506
29.612028786400000 77.657940333000013 6.7001905466000009 -0.581259
21.328587757499999 71.595729303800013 8.5620747850000001 0.077111
29.270656647699997 66.176859596800000 0.14088184459999886 -0.280151
30.199157442400001 66.701146315599999 0.41141822749999896 0.076392
29.463177487999999 65.098307088000013 0.12418522680000060 0.050143
28.525854439399996 66.414989242000004 0.91267199799999899 0.035096
27.666005729599995 71.997617277600000 1.0722486464999992 -0.106825
26.931784498999995 71.568020168600000 1.7673152356999999 0.004162
27.734331223499996 73.077739774600005 1.2388662417000014 -0.003783
28.631575465499999 71.529993389099999 1.3070601796999999 0.101346
28.414196657099996 65.307464054099995 6.1257278712000005 -0.138151
27.542394498600000 65.246831385700006 5.4588412579999996 0.087765
28.714667770900000 64.308539523199997 6.4559123461000008 -0.092769
29.229419990299998 65.734087780699994 5.5195935741000000 0.074617
28.138019237800002 66.245118558399994 7.2729183731999996 0.679077
28.475862282099992 65.866938033399990 8.5802176489000015 -0.562411
28.873602906499997 64.865200870799981 8.7214756676000000 0.119135
28.425750809699998 66.718754089199990 9.7096669750999993 0.655678
28.426600236399995 71.729269740299998 4.3763246750000020 -0.074962
28.835453587199996 70.984432839100009 3.6746925202999998 -0.011327
28.962562723500000 72.675046883900009 4.2381494278999998 -0.004478
27.367290284499997 71.867802322399996 4.1211115215999987 -0.012416
28.530939591499997 71.202252275500015 5.7813436190000012 0.597387
29.383961048799996 71.852250766399990 6.6920797622000014 -0.560036
29.929434414899994 72.721328314600001 6.3328397625000008 0.084707
29.672979946099996 71.398033173900004 7.9909972416000024 0.600212
30.774074377999998 72.098451190500001 8.7560363464000019 -0.204782
30.589940348799999 72.043980465099992 9.8344938888000026 0.058359
30.874039576099999 73.142274657499996 8.4365168436000015 0.062448
25.943440478099998 73.816794306100007 7.5058022855000006 -0.145930
26.625094225600002 73.822784553600002 6.6426764916999987 0.009790
26.091555082999999 74.749496334399993 8.0616861927999999 -0.040931
24.922941739299993 73.780688237399985 7.1031560192999992 0.089615
26.209782371899998 72.579585137300000 8.3363662522000013 0.604190
26.629261857499998 72.729522298500001 9.6727515485000009 -0.479102
26.727866351999999 73.740485203899993 10.056366405000000 0.098869
26.905747667799996 71.673443215800006 10.560784316700000 0.476709
27.009761572799995 69.339265271800002 8.1553108040000009 1.869451
25.090306512499996 68.014712894599995 6.1925884161000013 0.271082
25.335575594700000 67.722949072199995 10.086682824900002 0.277550
25.208475656699996 69.437458541299989 5.6933650115000001 0.268175
24.373458538399998 68.040343442699992 8.8363897668000018 0.189493
27.620000149199996 67.382775084700000 6.9480924148999987 -0.690687
28.039622249899999 67.935924780500002 9.6867171445999993 -0.579538
27.838434480199997 70.153496520600001 6.0543458018000020 -0.548136
29.089250657299996 70.402674846899998 8.5597265467000021 -0.616552
26.038601679099997 71.454540187899994 7.7541596904999999 -0.686816
26.854647154299997 70.421763807900007 10.261957344200001 -0.501958
25.226248989000002 68.930522167599989 6.5471961695000020 -0.526815
25.290819446099999 68.194253721799996 9.2117482150000001 -0.618483
23.360126037499995 61.943452553600004 0.67524800600000046 -0.220838
22.485204189499996 62.003478418400000 1.2155155800000025E-002 0.079661
23.666185148599993 62.943436454800008 0.99800864559999947 -0.073152
24.172900131099997 61.512477352899992 6.9076360599999984E-002 0.131867
23.088947776800001 61.014984325799993 1.8321801536000009 0.695524
23.408381056099994 61.409064243299987 3.1361088341999994 -0.532983
23.776957091500002 62.420651421300001 3.2830236588000008 0.101264
23.392220043299996 60.543241771999988 4.2550161356000009 0.603742
23.835608470999997 61.082451854999995 5.5908170912000017 -0.214103
24.845944321899996 60.695650802300001 5.7993770401000004 0.079382
23.874649345300000 62.177591071300007 5.5992506628999994 0.046927
23.152310162199999 60.732724095300000 6.3748832857000002 -0.004859
22.588011412599997 59.866428114600005 1.5235392234999989 -0.724660
23.078976077899995 59.304281371800002 4.2023781543000016 -0.549210
23.574688560699997 75.608050782299983 0.28462728190000014 0.607709
24.452086593000001 74.950132337800000 1.1599370858000009 -0.559776
24.995917586899996 74.091525757900001 0.77255886679999974 0.076084
24.751973404800001 75.372942882499984 2.4720844477999999 0.607195
25.868842392899996 74.662839714200004 3.2033081260000000 -0.130032
25.716323307699998 74.712950213199989 4.2864932612999995 -0.001238
25.959690756999997 73.620929206599996 2.8769238518000018 0.050117
26.826190565299999 75.162346244699989 2.9871905509000016 0.062503
21.588238185500000 74.124411584699999 4.2488583232999995 -0.511677
21.617805842300001 73.109764627100006 4.6340675586000000 0.131545
21.911494281499998 75.163186143399997 5.1368272558999992 0.512426
22.259669462299996 74.795043576499992 6.5561079850999988 -0.104796
21.510852255199996 75.222105550799995 7.2372740295000009 -0.057285
22.307837758799995 73.711339607399992 6.7085376501000020 0.003532
23.230553434499999 75.239027142500007 6.8107278230999997 0.070051
22.121528928899998 77.491708501000005 2.6983062500000004 1.882740
22.905854089399995 76.668043776199994 0.56544092300000048 -0.541922
24.161206104299993 76.341397590299991 3.0716260924000012 -0.639776
21.929329633299997 76.418144096900008 4.8456797849000006 -0.505081
23.000814007299997 75.050531210999992 9.8051423319000026 -0.150632
22.718154324199997 75.842547825899999 9.1005346097000004 0.074790
23.868516748099999 74.487148058900004 9.4405735314000001 0.002516
22.144307227299993 74.357388356999991 9.8315817925000015 0.034020
30.486122571999999 59.233661870500001 0.74784725490000037 0.242566
30.682313263399998 59.521544835200011 4.6724172259000012 0.304377
29.715257370399996 59.155717638700004 3.4623426262999990 0.190123
30.657424866900001 59.060376294699992 3.7918094817999997 -0.669900
31.231274726599995 73.084166688200000 2.0885268181999996 -0.144502
31.934711680699998 73.006560736499992 1.2464747371000011 0.011374
31.265885693500000 72.148431207900003 2.6571361186999995 -0.070058
30.229928349299996 73.209287561799982 1.6576789423999996 0.085168
31.584746954800000 74.300836354800012 2.9133122972000005 0.635761
30.693298510399998 77.377300809900007 0.27824548480000044 0.253333
31.493471393999997 75.439561636400001 2.3385984901000012 -0.709421
30.718149142399998 77.895494301700012 1.1245579718000001 -0.436936
24.307101449399998 71.777267251900000 4.8110628499000008 -0.191309
25.172450018399999 71.782361209899989 5.4896670540999990 0.100981
24.061789909700000 72.794103126399989 4.4902468195000003 -0.059197
23.463653043199994 71.387038929499994 5.4030432873000009 0.073512
24.539304083899999 70.840655676999987 3.6539399978999998 0.726647
24.243859423699998 71.266106847800003 2.3465563321999992 -0.521336
23.942198818000001 72.302411791300003 2.2175124055999995 0.069263
24.176295804399999 70.435854453200008 1.2136000228000010 0.582855
24.215528332799998 65.263218968700002 6.5144011703000011 -0.047129
23.755923802700000 65.970211003400010 7.2231268985000003 -0.030449
23.752504810899996 64.279072125599996 6.6469403256000010 0.007171
25.284661908199993 65.206148302900004 6.7591990223999989 -0.019840
24.056250873499998 65.797035027699991 5.1177656455000005 0.577507
23.216198775500001 65.111310322600005 4.2190336887000006 -0.547811
22.711682320599998 64.221469593999984 4.5868115281000010 0.067537
22.893312541899995 65.551138556400005 2.9261074259000002 0.602539
21.798636882799997 64.834509805600007 2.1686057263999992 -0.186372
22.015975171399997 64.827039087000003 1.0931494275999996 0.061603
21.666449287199995 63.804916751500002 2.5189179620999993 0.047866
26.797010566199997 63.298635454200003 3.4097280169000017 -0.141392
26.081445695299998 63.240500576599999 4.2433536001999999 0.013149
26.754067371199998 62.359315228300005 2.8472917293000006 -0.062655
27.794328633999996 63.410146334999986 3.8537783730000004 0.084428
26.474269493299996 64.516841628600019 2.5752601004000000 0.618314
26.084872135199994 64.339445405500001 1.2316472538000003 -0.467900
26.061928931999997 63.323825887599995 0.84825131519999986 0.108855
25.769142546999998 65.374972616199997 0.33823823590000113 0.473759
25.516867171699996 67.700299385600005 2.7464495798000002 1.878521
27.424694975899992 69.023690481399981 4.7162442018000004 0.242055
27.222069463499995 69.271134116700011 0.79510019110000030 0.292359
27.345720872299996 67.589330243600003 5.1987834642000008 0.189078
28.171701689399999 68.935935267399998 2.0385554527999998 0.166345
24.980078468899997 69.669215630500005 3.9558519660999996 -0.745971
24.406553942899997 69.165811067500002 1.2159026985000003 -0.547088
24.685144363699997 66.885378474900008 4.8451070621000003 -0.534239
23.439600532000000 66.559590586100015 2.3395907529000000 -0.636534
26.571942934799999 65.655354200400012 3.1502025534000007 -0.713332
25.741894337799998 66.630393606900000 0.63857025040000015 -0.531557
27.296470065299999 68.108949903700008 4.3531761530000015 -0.400714
27.229646684300000 68.845205133400000 1.6923363508000013 -0.641788
23.355659858500001 71.040896016800005 10.804469582499999 -0.163131
22.313161155699998 70.733267745799992 10.621071433300001 0.097435
23.395060864000001 72.135737870400007 10.807277071600002 0.042905
23.982243504700001 70.648998035599988 9.9916483148000008 -0.052879
25.074797670900001 65.029195516099989 9.8149357965000021 -0.091623
25.831004791799995 65.462687443500002 9.1451784986000000 -0.000599
25.038530441300001 63.945750863899988 9.6590848726000011 0.006478
24.110364830399998 65.471254873300012 9.5326723435999998 0.055526
31.249782661299999 65.364860946599990 2.3115482902000011 0.107805
26.087428090399996 59.240317329899995 1.7294444953999994 -0.112765
25.448659230899999 59.646419114300002 2.5229863823000009 -0.018281
25.488910427699995 58.505533780899995 1.1724848530999996 -0.074834
26.352718143199994 60.060427484699993 1.0485598706000012 0.039469
27.338802619599999 58.599181322500002 2.3148154381000001 0.414738
28.008902781199996 58.221869676200001 1.5319261219999998 -0.118060
28.118313704099997 59.549163660100000 3.0730670488000005 -0.337719
27.675331499499997 59.688100254499993 3.9652401188000002 0.222551
27.206296317299998 77.325128289000006 2.9598650338000003 -0.044745
21.387170102899997 69.152410822299984 3.7047488794000003 -0.057595
21.985910340400000 69.546686518199991 2.8742310202000017 -0.050155
22.025326391699998 68.457457843499995 4.2694898886999999 -0.068600
31.523852029399993 69.988358294099996 4.3647143708999989 0.036274
30.544192031900000 68.445653896899998 3.1916791355999994 0.368513
29.916013142499995 68.081414474199988 4.0139842885000006 -0.071168
30.822289503899995 67.575909173999989 2.5777274310999996 -0.079978
29.703248744299998 69.332257102599996 2.4195235487000009 -0.357258
30.122267501300001 69.471207403799994 1.5147321581999988 0.307100
25.635716577699995 59.730571414999993 7.8801576587000008 0.030508
26.591810604500001 77.846400601499994 9.2607912933000005 -0.005505
27.203484354499995 77.335851994800009 8.5067567957999977 -0.063478
27.241170859699999 78.557574380899979 9.7912076848999998 -0.044762
26.241860001299997 77.105860693100013 9.9944994989000016 0.034823
25.426942441100000 78.574111017799993 8.6176645837999999 0.233762
24.786613003899998 79.079400405299992 9.3531660678000001 -0.098839
24.584152382699997 77.651110608799996 7.8458164370000025 -0.088534
24.369919525899995 76.907846775199999 8.4388645100000002 0.176003
21.038170819699999 67.163292780199995 6.3819947118000009 0.024880
22.029813039400000 68.595352796999990 7.6726587646000022 0.311521
22.692396629899999 68.991460212400000 6.8938124048000011 -0.054902
21.769525585199993 69.426821435500003 8.3434243362000018 -0.036678
22.825202861699999 67.624686550899995 8.4017817052999995 -0.292739
22.427816616000001 67.506424843000005 9.3083283092000002 0.220125
31.181639699199994 67.964651053400004 7.0858862531999991 -0.025729
30.546968418299997 67.538017890499987 7.8724052630000010 -0.058550
30.581309341899999 68.713934813600005 6.5500849848000007 -0.075453
27.603892643799998 59.848697822100000 6.2214228399999998 0.291588
26.535434717899996 58.891271310700006 5.5079256171999988 0.250315
26.951932040899994 59.795081564999997 5.4857375050000012 -0.536346
31.376444010799997 68.866075390800006 -9.3229211300000531E-002 0.261871
30.793371397100000 69.653239731800014 7.2041442999996909E-003 -0.613782
29.852638430899997 69.740445282200000 10.104418211100002 0.304813
25.083075335399997 76.946961926100002 4.6687192626000007 0.291712
25.207687618200001 77.159751362399987 6.2241066620000005 0.048118
25.735140399799995 77.002261192600002 5.4089103766000006 -0.420282
22.613837429799997 67.062779176099994 0.82387163370000027 0.232926
22.806479371599998 68.363651713300001 11.198357740400002 0.277354
22.075223222800002 67.717213040799990 10.981788880000000 -0.464338
31.874798512899993 63.947510930599996 8.7909525714000001 -0.120611
31.179986769299997 64.017536186000001 9.6412233945000025 0.006347
31.831665345000001 64.883140182899993 8.2224124633000013 -0.074992
32.881971028499997 63.821922479400008 9.2089417690000026 0.079269
31.510439069099995 62.728767581300012 7.9709589805999999 0.595078
32.350095251700004 59.702667534100001 10.588008893400000 0.289965
31.602789120900002 61.595333017799994 8.5566443361999998 -0.678720
32.304888568699994 59.145293428700001 9.7714935701000005 -0.514548
32.523957829099999 77.821572441699985 10.185871459200003 0.174268
32.401620265599995 77.513905376899999 6.2140211060999997 0.297164
33.372847082200003 78.053239067799993 7.3618929505000006 0.140159
32.424836172599996 77.978176305099993 7.0990777173000001 -0.582662
39.971524343699997 61.906043283800003 1.0730975684999993 -0.081146
39.493841556400000 61.175501479699996 1.7474150838999993 -0.008168
39.489770347700002 62.879777539000003 1.2185923754999997 -0.006723
41.029153543300005 61.966778185499990 1.3618784425000008 -0.005059
39.500293897600010 61.431315942299996 10.557209095200001 0.609203
38.659210417399990 62.113451994199991 9.6587072519999992 -0.563816
38.148664664300000 63.001720669300006 10.022569947100001 0.074160
38.333424517799990 61.653120238599996 8.3698798782000008 0.589315
37.263492656099992 62.385478307199996 7.5913458379000005 -0.161847
37.435101417400006 62.282013638799995 6.5142630344000017 0.041632
37.222507758400006 63.444168347799987 7.8717905650000004 0.047891
36.276221897299997 61.948709918699997 7.8059603663000008 0.049817
41.496350818299987 62.906842506500006 6.6373561440000000 -0.495889
41.481676054200001 63.921457607600004 6.2509770534000006 0.135468
41.139474412099993 61.875119588099999 5.7523376293999995 0.509854
40.795088725299998 62.234341432699992 4.3318696633000009 -0.115069
41.560806776200003 61.818415075900006 3.6613683084999997 -0.000122
40.733079708699997 63.317145474899995 4.1803843125000011 -0.011625
39.842798951799999 61.766053139699999 4.0515571347000003 0.107045
40.926038459600001 59.551152420199998 8.1580328096999999 1.885780
40.181095392399996 60.377892495199994 10.265217725099999 -0.562593
38.859637878000001 60.613952817500000 7.8263498453000002 -0.619336
41.091157097800000 60.623242149100001 6.0564432543000013 -0.559425
39.767056206699998 75.103494649700011 10.275664314500000 -0.168608
40.646944581899994 75.076938845999990 10.933925548200000 0.071091
39.482121442999997 74.089941177700013 9.9775752034000007 -0.060473
38.952759342000000 75.530360753099998 10.883052280699999 0.089285
40.011371663899993 76.010326493500003 9.0964013083000008 0.615816
39.680426247499994 75.582975434799991 7.8053601827000012 -0.466136
39.323123233600001 74.563830030299997 7.6830124289999997 0.066731
39.706432887100000 76.420031622499991 6.6633517032000009 0.627622
39.289719985599994 75.857681022400001 5.3293630253000011 -0.268414
38.250026074999994 76.164227647900006 5.1370159695999993 0.107933
39.336932957799995 74.763065804200011 5.3111348062999992 0.060598
39.926651431499998 76.277208037700007 4.5407635084000022 0.002739
40.506548494999997 77.170757225900005 9.3756467247999993 -0.689506
40.017476497400004 77.657940333000013 6.7001905466000009 -0.581259
31.734035468499997 71.595729303800013 8.5620747850000001 0.077111
39.676104358700002 66.176859596800000 0.14088184459999886 -0.280151
40.604605153399994 66.701146315599999 0.41141822749999896 0.076392
39.868625199000000 65.098307088000013 0.12418522680000060 0.050143
38.931302150399993 66.414989242000004 0.91267199799999899 0.035096
38.071453440600003 71.997617277600000 1.0722486464999992 -0.106825
37.337232210000010 71.568020168600000 1.7673152356999999 0.004162
38.139778934499994 73.077739774600005 1.2388662417000014 -0.003783
39.037023176500000 71.529993389099999 1.3070601796999999 0.101346
38.819644368100001 65.307464054099995 6.1257278712000005 -0.138151
37.947842209599997 65.246831385700006 5.4588412579999996 0.087765
39.120115481899994 64.308539523199997 6.4559123461000008 -0.092769
39.634867701300003 65.734087780699994 5.5195935741000000 0.074617
38.543466948799995 66.245118558399994 7.2729183731999996 0.679077
38.881309993099997 65.866938033399990 8.5802176489000015 -0.562411
39.279050617499998 64.865200870799981 8.7214756676000000 0.119135
38.831198520699992 66.718754089199990 9.7096669750999993 0.655678
38.832047947399992 71.729269740299998 4.3763246750000020 -0.074962
39.240901298199994 70.984432839100009 3.6746925202999998 -0.011327
39.368010434499986 72.675046883900009 4.2381494278999998 -0.004478
37.772737995500002 71.867802322399996 4.1211115215999987 -0.012416
38.936387302500002 71.202252275500015 5.7813436190000012 0.597387
39.789408759799990 71.852250766399990 6.6920797622000014 -0.560036
40.334882125900002 72.721328314600001 6.3328397625000008 0.084707
40.078427657100008 71.398033173900004 7.9909972416000024 0.600212
41.179522089000002 72.098451190500001 8.7560363464000019 -0.204782
40.995388059799993 72.043980465099992 9.8344938888000026 0.058359
41.279487287099997 73.142274657499996 8.4365168436000015 0.062448
36.348888189099995 73.816794306100007 7.5058022855000006 -0.145930
37.030541936599995 73.822784553600002 6.6426764916999987 0.009790
36.497002793999997 74.749496334399993 8.0616861927999999 -0.040931
35.328389450299994 73.780688237399985 7.1031560192999992 0.089615
36.615230082900005 72.579585137300000 8.3363662522000013 0.604190
37.034709568499999 72.729522298500001 9.6727515485000009 -0.479102
37.133314062999993 73.740485203899993 10.056366405000000 0.098869
37.311195378800001 71.673443215800006 10.560784316700000 0.476709
37.415209283799996 69.339265271800002 8.1553108040000009 1.869451
35.495754223500001 68.014712894599995 6.1925884161000013 0.271082
35.741023305699997 67.722949072199995 10.086682824900002 0.277550
35.613923367699996 69.437458541299989 5.6933650115000001 0.268175
34.778906249400002 68.040343442699992 8.8363897668000018 0.189493
38.025447860199996 67.382775084700000 6.9480924148999987 -0.690687
38.445069960900000 67.935924780500002 9.6867171445999993 -0.579538
38.243882191199994 70.153496520600001 6.0543458018000020 -0.548136
39.494698368300000 70.402674846899998 8.5597265467000021 -0.616552
36.444049390099991 71.454540187899994 7.7541596904999999 -0.686816
37.260094865299997 70.421763807900007 10.261957344200001 -0.501958
35.631696700000006 68.930522167599989 6.5471961695000020 -0.526815
35.696267157099989 68.194253721799996 9.2117482150000001 -0.618483
33.765573748499996 61.943452553600004 0.67524800600000046 -0.220838
32.890651900500004 62.003478418400000 1.2155155800000025E-002 0.079661
34.071632859600001 62.943436454800008 0.99800864559999947 -0.073152
34.578347842099994 61.512477352899992 6.9076360599999984E-002 0.131867
33.494395487799999 61.014984325799993 1.8321801536000009 0.695524
33.813828767099999 61.409064243299987 3.1361088341999994 -0.532983
34.182404802499995 62.420651421300001 3.2830236588000008 0.101264
33.797667754299994 60.543241771999988 4.2550161356000009 0.603742
34.241056182000001 61.082451854999995 5.5908170912000017 -0.214103
35.251392032900000 60.695650802300001 5.7993770401000004 0.079382
34.280097056300001 62.177591071300007 5.5992506628999994 0.046927
33.557757873199996 60.732724095300000 6.3748832857000002 -0.004859
32.993459123599997 59.866428114600005 1.5235392234999989 -0.724660
33.484423788900003 59.304281371800002 4.2023781543000016 -0.549210
33.980136271699998 75.608050782299983 0.28462728190000014 0.607709
34.857534303999998 74.950132337800000 1.1599370858000009 -0.559776
35.401365297900000 74.091525757900001 0.77255886679999974 0.076084
35.157421115799998 75.372942882499984 2.4720844477999999 0.607195
36.274290103900000 74.662839714200004 3.2033081260000000 -0.130032
36.121771018700002 74.712950213199989 4.2864932612999995 -0.001238
36.365138467999991 73.620929206599996 2.8769238518000018 0.050117
37.231638276299996 75.162346244699989 2.9871905509000016 0.062503
31.993685896499997 74.124411584699999 4.2488583232999995 -0.511677
32.023253553300009 73.109764627100006 4.6340675586000000 0.131545
32.316941992499991 75.163186143399997 5.1368272558999992 0.512426
32.665117173299997 74.795043576499992 6.5561079850999988 -0.104796
31.916299966200000 75.222105550799995 7.2372740295000009 -0.057285
32.713285469799999 73.711339607399992 6.7085376501000020 0.003532
33.636001145499996 75.239027142500007 6.8107278230999997 0.070051
32.526976639899992 77.491708501000005 2.6983062500000004 1.882740
33.311301800399995 76.668043776199994 0.56544092300000048 -0.541922
34.566653815299993 76.341397590299991 3.0716260924000012 -0.639776
32.334777344299994 76.418144096900008 4.8456797849000006 -0.505081
33.406261718300009 75.050531210999992 9.8051423319000026 -0.150632
33.123602035200001 75.842547825899999 9.1005346097000004 0.074790
34.273964459099993 74.487148058900004 9.4405735314000001 0.002516
32.549754938299998 74.357388356999991 9.8315817925000015 0.034020
40.891570283000000 59.233661870500001 0.74784725490000037 0.242566
41.087760974399998 59.521544835200011 4.6724172259000012 0.304377
40.120705081399997 59.155717638700004 3.4623426262999990 0.190123
[truncated: 3,576,328 more chars]
