# Supplementary material for: A Complete Ab Initio View of Orbach and Raman Spin–Lattice Relaxation in a Dysprosium Coordination Compound
Source: J Am Chem Soc. 2021 Aug 16;143(34):13633–45. doi: 10.1021/jacs.1c05068 (PMC8414553; doi:10.1021/jacs.1c05068)
Supplement: Supplementary file 1 — ja1c05068_si_001.zip [file ja1c05068_si_001.zip › Supplementary_Material/Dy_acac3_molecular_model_opt.xyz]

61

C 32.887183139099996 51.497445194300006 32.609527890500004 
H 31.844684436299993 51.189816923300008 32.426129741300002 
H 32.926584144600000 52.592287047900001 32.612335379600005 
H 33.513766785300000 51.105547213100003 31.796706622800002 
C 34.606320951500003 45.485744693600004 31.619994104500005 
H 35.362528072400004 45.919236621000003 30.950236806600003 
H 34.570053721899995 44.402300041400004 31.464143180600004 
H 33.641888110999993 45.927804050799999 31.337730651600005 
H 32.338002652199997 48.820200890800002 33.003416048400005 
O 31.606746503399997 48.173762218300006 32.786847187999996 
H 30.006788705599995 45.837115982300006 35.019135752200000 
C 33.469555204700001 52.249522287600001 37.518650311900011 
H 34.334903773699992 52.254616245600005 38.197254516100010 
H 33.224243664999996 53.266358162100005 37.197834281500000 
H 32.626106798500004 51.859293965200003 38.110630749300007 
C 33.701757839199999 51.312910712700003 36.361527459900003 
C 33.406313179000001 51.738361883500012 35.054143794200002 
H 33.104652573299994 52.774666827000011 34.925099867600004 
C 33.338749559699998 50.908109488900010 33.921187484800001 
C 33.377982088099998 45.735474004400004 39.221988632300004 
H 32.918377557999996 46.442466039100005 39.930714360500012 
H 32.914958566199999 44.751327161300004 39.354527787600013 
H 34.447115663500000 45.678403338600006 39.466786484400011 
C 33.218704628799998 46.269290063400007 37.825353107500000 
C 32.378652530799997 45.583565358300000 36.926621150700001 
H 31.874136075899990 44.693724629700000 37.294398990100007 
C 32.055766297200002 46.023393592100007 35.633694887899999 
C 30.961090638100004 45.306764841300001 34.876193188400009 
H 31.178428926699997 45.299294122700005 33.800736889600010 
H 30.828903042499999 44.277171787200004 35.226505424100004 
C 35.959464321500000 43.770890489900005 36.117315478900004 
H 35.243899450600004 43.712755612300008 36.950941062200009 
H 35.916521126500001 42.831570264000007 35.554879191300003 
H 36.956782389299995 43.882401370700009 36.561365835000004 
C 35.636723248599992 44.989096664300007 35.282847562400008 
C 35.247325890500001 44.811700441200003 33.939234715800005 
H 35.224382687299993 43.796080923300011 33.555838777200002 
C 34.931596302299994 45.847227651900006 33.045825697900007 
Dy 34.679320926999999 48.172554421300006 35.454037041800007
H 36.587148731200003 49.495945517100004 37.423831663800001 
H 36.384523218800005 49.743389152400013 33.502687653099997 
H 36.508174627599999 48.061585279299997 37.906370926200005 
H 37.334155444699995 49.408190303100007 34.746142914800011 
O 34.142532224199989 50.141470666200000 36.663439428100006 
O 33.569007698199997 49.638066103200003 33.923490160500002 
O 33.847598118999997 47.357633510600003 37.552694524100005 
O 32.602054287300000 47.031845621800009 35.047178214900001 
O 35.734396690099999 46.127609236100007 35.857790015400013 
O 34.904348093099998 47.102648642600002 33.346157712400000 
O 36.458923820599999 48.581204939400003 37.060763615000006 
O 36.392100439599993 49.317460169100009 34.399923812800004 
H 40.686305784699996 50.460613329800012 37.072301832900010 
C 39.706645787199996 48.917908932600007 35.899266597600004 
H 39.078466897799991 48.553669509899997 36.721571750500004 
H 39.984743259199995 48.048164209699998 35.285314893100008 
O 38.865702499599998 49.804512138300005 35.127111010700006 
H 39.284721256599994 49.943462439500003 34.222319620200004 
H 31.776291185099996 47.535034211800003 33.531459095700001 
C 40.955071569200001 49.624665858000000 36.412336341400000 
H 41.553811806699997 50.018941553900000 35.581818482200006 
H 41.593227857999999 48.929712879200004 36.977077350700007 
