# Supplementary material for: A Complete Ab Initio View of Orbach and Raman Spin–Lattice Relaxation in a Dysprosium Coordination Compound
Source: J Am Chem Soc. 2021 Aug 16;143(34):13633–45. doi: 10.1021/jacs.1c05068 (PMC8414553; doi:10.1021/jacs.1c05068)
Supplement: Supplementary file 1 — ja1c05068_si_001.zip [file ja1c05068_si_001.zip › Supplementary_Material/Freq_gamma.dat]

             4   15.817584286057100     
             5   18.256053160854222     
             6   25.753525858446476     
             7   29.692333761680779     
             8   34.779274676777575     
             9   36.588956505437920     
            10   38.290113787190151     
            11   40.100074577762783     
            12   40.475719375470931     
            13   44.651711015450296     
            14   46.277732268279422     
            15   47.649110137292006     
            16   48.544285811823251     
            17   49.062621255205876     
            18   50.242294517647323     
            19   50.613607706519510     
            20   52.587187674916088     
            21   54.236711990272752     
            22   56.381739284917899     
            23   58.383057148147756     
            24   58.984486048520729     
            25   61.404884052168271     
            26   62.167904067282123     
            27   63.276643582607129     
            28   63.730525999891576     
            29   64.762048004877229     
            30   65.899038733369764     
            31   67.035798733593140     
            32   67.614232938466699     
            33   68.406129104856063     
            34   71.451675993141109     
            35   72.164097118394523     
            36   73.196233468483896     
            37   73.800124299945338     
            38   75.600165742950608     
            39   77.331151341950701     
            40   77.762779969279478     
            41   79.436723305342340     
            42   80.652694641031758     
            43   82.460462847483271     
            44   84.155362772322675     
            45   84.547814289109397     
            46   85.565452660695556     
            47   87.666211893318817     
            48   88.173926205701989     
            49   89.774627316930790     
            50   90.744685436960168     
            51   92.341248198028708     
            52   93.477455733201424     
            53   94.555332055403824     
            54   95.458969122436457     
            55   96.882754159813942     
            56   97.490612483736371     
            57   99.984293829419357     
            58   101.45861477090855     
            59   103.18465075893307     
            60   104.70611782783142     
            61   106.25242390263935     
            62   106.84641606556858     
            63   107.94649408041008     
            64   109.11440695375754     
            65   109.96679196829834     
            66   110.68133692622398     
            67   111.90190555957606     
            68   112.43980045908891     
            69   114.16244226593962     
            70   115.56115101431045     
            71   116.13405136568927     
            72   118.60337870594159     
            73   119.01803608045277     
            74   120.23268339302537     
            75   121.26403146007621     
            76   122.88372796975351     
            77   124.58614391690016     
            78   124.89092100287920     
            79   126.31894946491408     
            80   127.11549670848798     
            81   128.54982317653503     
            82   129.90109637306350     
            83   130.36806362877493     
            84   131.35108981066332     
            85   136.31082834568880     
            86   137.08877421880794     
            87   138.30403628880904     
            88   139.35950634070721     
            89   140.80526897469358     
            90   140.90277754335037     
            91   142.06185126832716     
            92   142.51329333855190     
            93   143.24883091544197     
            94   144.17508822681711     
            95   144.97261172822394     
            96   146.42255921704773     
            97   147.40815112091997     
            98   148.29311215332569     
            99   149.86677844764296     
           100   150.37886447119246     
           101   151.32503299049191     
           102   152.13309462989793     
           103   152.96756521990284     
           104   154.18678584026901     
           105   155.86755061929495     
           106   157.75887837636614     
           107   158.21422109660463     
           108   160.07854626331516     
           109   160.83491341466075     
           110   161.19152515929048     
           111   163.01128133118462     
           112   164.26893739482523     
           113   164.95331552676817     
           114   165.43623129696914     
           115   166.40550517463768     
           116   168.04979904890993     
           117   168.67408575105964     
           118   169.60605960967769     
           119   169.81148782644459     
           120   171.96935124603394     
           121   172.15392030853488     
           122   173.37127345198465     
           123   175.41102870408258     
           124   175.52486130110901     
           125   176.69932558624333     
           126   177.19474655708379     
           127   178.28425804852139     
           128   179.44313647562905     
           129   179.77352348364658     
           130   181.14736522662133     
           131   181.32980907673539     
           132   182.92477471562398     
           133   184.24316758333717     
           134   185.67135123697184     
           135   186.63107309850233     
           136   187.73607813299023     
           137   188.75892839160394     
           138   189.24357682707054     
           139   191.14440886649788     
           140   192.24369593265988     
           141   193.41925930515515     
           142   193.94611372502627     
           143   195.15885700625302     
           144   195.59045022331111     
           145   196.88286191245308     
           146   197.30314269895402     
           147   198.74031701515392     
           148   199.72806252370069     
           149   202.64956028031665     
           150   203.64464476655183     
           151   204.36384548172492     
           152   206.98875813682244     
           153   207.69897904063399     
           154   208.80083160971176     
           155   210.42996674242900     
           156   212.88415510301502     
           157   214.10874659380679     
           158   215.59798640312619     
           159   216.33127145690426     
           160   219.20517744192151     
           161   220.54531761080159     
           162   221.42175298482661     
           163   222.44586334582274     
           164   223.55208319914505     
           165   225.10615144493451     
           166   225.80462763607727     
           167   227.31491719181633     
           168   228.13501468784537     
           169   228.66188560840433     
           170   228.97399362139140     
           171   230.74857988588525     
           172   232.21271519729657     
           173   233.22569677045792     
           174   234.29188272020303     
           175   236.74696625166479     
           176   237.31940023296337     
           177   242.66370631554074     
           178   246.12114718758801     
           179   246.73213017378839     
           180   247.95166120912540     
           181   250.16372082297499     
           182   251.06334360292240     
           183   252.59817034460616     
           184   253.83364320112398     
           185   254.84685369132197     
           186   258.11718030104976     
           187   259.59100580269541     
           188   262.91262961665632     
           189   263.64869778600678     
           190   264.11895457302404     
           191   267.24222958913788     
           192   267.67101392531725     
           193   269.06032382138102     
           194   270.64253810470007     
           195   271.24163458098980     
           196   284.61322115002713     
           197   290.13988613614447     
           198   318.96848149800257     
           199   324.39718279018274     
           200   326.15798518149290     
           201   330.22850179096400     
           202   331.40241268028706     
           203   339.30145857010172     
           204   341.44940784315941     
           205   349.68275126322254     
           206   370.02953309880149     
           207   373.44825765755741     
           208   380.05867749861056     
           209   382.53717985259556     
           210   387.62654822852625     
           211   388.58427810017224     
           212   389.50134279322725     
           213   389.60930143287896     
           214   391.56125284444801     
           215   392.23628004098941     
           216   392.78535807803559     
           217   394.02301529760319     
           218   403.58696084071562     
           219   405.20693836193789     
           220   405.35188469274141     
           221   407.86406452346495     
           222   409.13632627370635     
           223   409.46258866974500     
           224   411.79449876991401     
           225   413.19507023750970     
           226   414.08316240089789     
           227   414.18995392617700     
           228   416.86296115481707     
           229   417.37474418774445     
           230   418.80379892651098     
           231   422.42973329737401     
           232   425.07535666593105     
           233   428.07998029473907     
           234   449.09117466446042     
           235   453.46915043801386     
           236   458.58843945692615     
           237   470.72485990189682     
           238   516.86508008848011     
           239   517.49251973500066     
           240   520.32396121844374     
           241   520.71481393699980     
           242   520.94717185993693     
           243   522.88017634765981     
           244   523.30943205661561     
           245   524.50684860701267     
           246   524.92557042606597     
           247   526.82705782913433     
           248   530.00944183240586     
           249   533.43386320495938     
           250   536.53476277822040     
           251   541.77402097056756     
           252   546.62143047318887     
           253   549.44387278306760     
           254   550.84269329001972     
           255   551.27019786143501     
           256   553.03738409657137     
           257   553.22392913783233     
           258   554.00868083178852     
           259   554.37130042511694     
           260   555.08792235726401     
           261   555.88088008495811     
           262   556.06183446203818     
           263   558.49688060216863     
           264   561.47482339203668     
           265   562.36879072466945     
           266   563.19262216704874     
           267   567.89780081426954     
           268   572.50556981485454     
           269   589.35672705814522     
           270   627.51190109480945     
           271   628.28217397955473     
           272   637.19535805914074     
           273   638.65558261910871     
           274   639.97927259442167     
           275   640.45625364108344     
           276   641.62148817531204     
           277   643.07596743942599     
           278   644.14807477328281     
           279   644.57888950770428     
           280   648.08901712215447     
           281   649.98182781543539     
           282   650.83745079295522     
           283   651.10668289698344     
           284   652.03758562223356     
           285   652.69066037351740     
           286   653.32143395733999     
           287   653.57170840312631     
           288   654.49650012388281     
           289   655.30107257439522     
           290   657.30840929946487     
           291   657.86308648427348     
           292   658.87669212669482     
           293   659.10357039047040     
           294   659.44381275670548     
           295   660.71283494633576     
           296   663.61377439353043     
           297   664.77844389780000     
           298   690.43029829012551     
           299   701.93835582763779     
           300   718.29790696986902     
           301   727.97903289214730     
           302   732.13505989492648     
           303   734.16354699866793     
           304   737.12972955821181     
           305   760.00332734713390     
           306   770.02438599676907     
           307   775.28735987679659     
           308   775.78453596289989     
           309   777.17127191032932     
           310   778.76602756378782     
           311   779.57954949435668     
           312   780.88832852248970     
           313   781.83713931387331     
           314   782.82384220321683     
           315   785.00862114476308     
           316   789.26141910582658     
           317   790.03848799420450     
           318   794.13695584146046     
           319   795.56377025923882     
           320   796.21989027390339     
           321   797.37503376077677     
           322   799.06271306312829     
           323   800.35494398266928     
           324   802.21758994798597     
           325   811.21422736733803     
           326   812.31874864856195     
           327   814.99339998017376     
           328   815.93268613035389     
           329   817.57433023235399     
           330   818.14542021638772     
           331   830.88399964952669     
           332   846.42043281533324     
           333   850.73333632932292     
           334   859.04450815471887     
           335   866.47739658310434     
           336   868.65795365654424     
           337   875.22151031718852     
           338   892.00296965025382     
           339   898.99533688448719     
           340   913.46176490105256     
           341   913.58268813771758     
           342   918.46269185586857     
           343   924.55903917228466     
           344   925.35521103385543     
           345   926.57584906290185     
           346   926.90103280709570     
           347   927.38388033498029     
           348   927.67630955044513     
           349   928.28132237365026     
           350   928.37106244252084     
           351   929.01409150603808     
           352   929.64330283579750     
           353   930.96926794283297     
           354   931.30502925692633     
           355   932.18068254759362     
           356   932.43990388527288     
           357   932.50550425189169     
           358   933.25994029789388     
           359   933.64540313715645     
           360   934.28985702386672     
           361   934.76650788558402     
           362   935.71694199366016     
           363   936.27091943747882     
           364   936.76560235370516     
           365   937.01039460129050     
           366   941.52861534422789     
           367   974.25711645691376     
           368   975.42801577544935     
           369   996.76040755868985     
           370   998.54225647710064     
           371   1000.3747496201331     
           372   1002.4856215714395     
           373   1003.0412700742080     
           374   1003.7966614960362     
           375   1005.5306064661301     
           376   1005.9669243807600     
           377   1006.1236144357512     
           378   1006.2845507014690     
           379   1006.5914442221672     
           380   1006.9549014553764     
           381   1007.5590573736890     
           382   1007.6898017105456     
           383   1008.2508670678183     
           384   1008.4411989528758     
           385   1008.6667659741781     
           386   1010.0687633831009     
           387   1010.8280363887214     
           388   1012.1133494532635     
           389   1013.2227781873198     
           390   1014.3150457501845     
           391   1014.5673283398979     
           392   1015.2594775437012     
           393   1015.4224464527196     
           394   1015.8365310868858     
           395   1016.2846489975464     
           396   1016.6205197889404     
           397   1017.0116942469631     
           398   1017.5326180365091     
           399   1018.3331316736093     
           400   1018.5453974809150     
           401   1019.5340679164835     
           402   1021.0139559847079     
           403   1021.7957291061457     
           404   1022.3891407399016     
           405   1022.4844227122190     
           406   1023.5945046504447     
           407   1023.8128571695349     
           408   1025.0680072111538     
           409   1025.9609515307336     
           410   1026.5749488887188     
           411   1028.3675266305977     
           412   1031.0156658428564     
           413   1031.8445223795409     
           414   1032.6026254028197     
           415   1033.4287494790410     
           416   1035.1838126806749     
           417   1035.8045891461024     
           418   1036.7746817491093     
           419   1039.7488082624845     
           420   1041.3426144006489     
           421   1056.9678182989157     
           422   1086.7944158232988     
           423   1087.4456663660355     
           424   1088.3253596532884     
           425   1117.4688863924341     
           426   1121.4015154608790     
           427   1128.4944037537066     
           428   1131.3349615893574     
           429   1189.2795872405725     
           430   1191.6228839067014     
           431   1192.4892398960542     
           432   1193.6324163697277     
           433   1194.1130922350339     
           434   1194.5667699021692     
           435   1194.9998512875700     
           436   1195.4142096661926     
           437   1195.8164321372503     
           438   1196.0320216394839     
           439   1196.2478114960138     
           440   1198.7654784622598     
           441   1244.6711737194159     
           442   1262.2554398162974     
           443   1263.4039338275938     
           444   1264.5706113175133     
           445   1265.2857305254506     
           446   1265.5720450082490     
           447   1268.1303752474573     
           448   1268.7668324874285     
           449   1269.2436919311003     
           450   1269.9693735007643     
           451   1271.3115631162398     
           452   1271.9388359004101     
           453   1272.5141788632234     
           454   1273.3210095063930     
           455   1274.2286770229439     
           456   1274.4532408955038     
           457   1320.8188105688091     
           458   1346.1709001006166     
           459   1347.0608390784673     
           460   1348.7684650160068     
           461   1348.9501136580918     
           462   1349.3853188407211     
           463   1349.7282020601822     
           464   1350.8539087885949     
           465   1351.9711605915643     
           466   1353.7168219917928     
           467   1354.0246197437887     
           468   1355.2176226676445     
           469   1355.3487348310332     
           470   1355.9665999575705     
           471   1356.2332067530688     
           472   1356.9303033900226     
           473   1358.8997353536449     
           474   1359.8617348849859     
           475   1360.9196325679823     
           476   1361.1665681670095     
           477   1361.3512945439700     
           478   1362.2169826869729     
           479   1362.8591602889051     
           480   1363.4034980964752     
           481   1369.4970065950286     
           482   1374.9322164199300     
           483   1375.7383420637116     
           484   1376.8058066668007     
           485   1377.1717075272481     
           486   1381.1763972150563     
           487   1382.6449762996342     
           488   1385.1041891548082     
           489   1390.8528645173537     
           490   1403.3615859699769     
           491   1405.6192357549037     
           492   1407.2726091539212     
           493   1410.2436972946080     
           494   1410.4142557131506     
           495   1413.2829084700320     
           496   1414.2951305089227     
           497   1416.5917926865177     
           498   1416.9261493919048     
           499   1419.1099074295507     
           500   1423.7716813853915     
           501   1424.1805559593226     
           502   1427.7587088918774     
           503   1428.3094328033505     
           504   1429.7119492077545     
           505   1430.4697136540635     
           506   1430.9049464255736     
           507   1432.2127137039352     
           508   1432.8632362504943     
           509   1434.1820156231390     
           510   1434.7018203770835     
           511   1435.0752564874210     
           512   1435.4721638950728     
           513   1436.5048396077311     
           514   1437.4320389774769     
           515   1438.2138975423636     
           516   1439.2107897156482     
           517   1440.9956139324722     
           518   1441.2193363641568     
           519   1442.8516181584159     
           520   1443.1716501870405     
           521   1443.8780263055148     
           522   1444.0131429922671     
           523   1445.1956350123712     
           524   1445.3539610334051     
           525   1445.9666838113942     
           526   1447.5600690788085     
           527   1447.6362735583496     
           528   1448.1764675146394     
           529   1448.9392058011792     
           530   1449.4993283748031     
           531   1449.8809869349491     
           532   1451.2048485850250     
           533   1452.9307282548777     
           534   1453.6235751022755     
           535   1453.9089861277389     
           536   1455.0286880798196     
           537   1455.5756343005849     
           538   1456.7971990837489     
           539   1457.7430830744995     
           540   1458.1559308744042     
           541   1458.7677308722571     
           542   1460.6995414686046     
           543   1461.5619354967678     
           544   1462.8750775299864     
           545   1464.0170488942392     
           546   1464.5697157646318     
           547   1465.7388641502400     
           548   1466.2694939269704     
           549   1466.8780061612815     
           550   1468.3347002882028     
           551   1468.8392542437239     
           552   1469.2305854508249     
           553   1469.9296998376863     
           554   1470.2596234574510     
           555   1472.1395192779155     
           556   1473.6178339352098     
           557   1478.5518473921520     
           558   1481.6164532126177     
           559   1483.5137319616420     
           560   1485.7152752147949     
           561   1487.9999898682008     
           562   1488.6025193790861     
           563   1504.7816442943144     
           564   1505.1394804138715     
           565   1522.9485910045678     
           566   1524.0006753844848     
           567   1525.0284328409143     
           568   1525.6989856638222     
           569   1527.8531658984621     
           570   1531.4071200649857     
           571   1534.2834177657353     
           572   1535.0287222460595     
           573   1538.4315512637788     
           574   1540.3559916789998     
           575   1541.8664071687488     
           576   1545.6246759880592     
           577   1563.0977343251063     
           578   1563.6842362091490     
           579   1566.3626329625909     
           580   1568.9611861520827     
           581   1574.3753031529932     
           582   1576.4765443561228     
           583   1577.9188322927844     
           584   1581.9919322655112     
           585   1588.0082423367371     
           586   1594.9287724704502     
           587   1598.6949175005859     
           588   1604.9375173547005     
           589   1607.1216829640939     
           590   1614.8900203280409     
           591   1622.7355876436684     
           592   1653.5603948748087     
           593   1671.3214215555715     
           594   1673.5051024359843     
           595   1674.8968556628131     
           596   1684.9381399026979     
           597   1692.3573311870796     
           598   1693.0936190174009     
           599   1695.4211849962110     
           600   1703.5961896586341     
           601   2976.2799134265242     
           602   2984.5360412671694     
           603   2989.3142017708105     
           604   2993.8355015331572     
           605   2994.2091522112569     
           606   2995.3051466876072     
           607   3000.9349113059934     
           608   3002.0253959032325     
           609   3002.6233247292103     
           610   3002.8453124968764     
           611   3003.2918560104163     
           612   3006.3644537595846     
           613   3009.9720844931035     
           614   3010.7054819204786     
           615   3012.6203119642137     
           616   3012.7806147908759     
           617   3013.4351764636663     
           618   3013.9425570352173     
           619   3014.0836729467132     
           620   3014.1005331177753     
           621   3014.2349452012277     
           622   3014.7564198232844     
           623   3016.5342510376704     
           624   3016.7771621680331     
           625   3017.3342150696794     
           626   3017.7156141300702     
           627   3018.3108182073979     
           628   3018.3441391604579     
           629   3019.2313383936944     
           630   3021.1150707466072     
           631   3024.0867870615830     
           632   3027.8875624882189     
           633   3035.5999406537021     
           634   3045.4774851872380     
           635   3065.1285289568373     
           636   3067.9767311016044     
           637   3068.6160454599949     
           638   3068.8821689798051     
           639   3070.8916260589463     
           640   3071.6141068739585     
           641   3072.0113151502196     
           642   3074.7500756179038     
           643   3078.9312922114891     
           644   3083.1139488815088     
           645   3085.2736692687381     
           646   3085.7400719624379     
           647   3086.5269198516812     
           648   3088.4598999993900     
           649   3089.0837869485695     
           650   3089.6134391536057     
           651   3090.6633076335265     
           652   3091.0212199130442     
           653   3091.4293376511991     
           654   3092.1742209197569     
           655   3092.4266885330571     
           656   3092.9870865350667     
           657   3093.0374298784600     
           658   3093.2373982126255     
           659   3093.5227147693395     
           660   3094.5887419065934     
           661   3094.7493237066574     
           662   3095.5260117912057     
           663   3096.1629967710483     
           664   3102.5048543489729     
           665   3104.5296400916186     
           666   3104.8656880490853     
           667   3105.6470839125727     
           668   3114.5297402284182     
           669   3117.9402180384459     
           670   3118.6321620781528     
           671   3120.0536643756218     
           672   3120.7115570352398     
           673   3120.7426358283360     
           674   3121.6357655469160     
           675   3122.4574708485793     
           676   3123.5353533928273     
           677   3123.5992052614015     
           678   3124.9211263915668     
           679   3125.3273606890452     
           680   3126.7490575919537     
           681   3126.9056979496895     
           682   3127.1882695888739     
           683   3127.6743491842390     
           684   3127.8609844259299     
           685   3128.6803640516960     
           686   3129.1301585180781     
           687   3129.3970829617715     
           688   3130.4172685434360     
           689   3131.3134758652091     
           690   3131.6897924077821     
           691   3133.6430835158453     
           692   3133.8353794943378     
           693   3134.1920489313616     
           694   3134.4214888086749     
           695   3136.4676930759510     
           696   3139.6847015243097     
           697   3153.5674071285189     
           698   3164.2942398508635     
           699   3169.3652544302427     
           700   3170.3482324510455     
           701   3171.1630768532495     
           702   3171.2795500149282     
           703   3172.4859327180275     
           704   3173.9190756299076     
           705   3176.1750819400040     
           706   3176.5602562496065     
           707   3185.2626887391680     
           708   3185.6839935398602     
           709   3185.7370369395344     
           710   3186.3362513352413     
           711   3194.4325669302129     
           712   3231.1621142365975     
           713   3259.7634104339945     
           714   3262.4419873520696     
           715   3270.8923182128428     
           716   3298.2280763265089     
           717   3301.0127011552909     
           718   3312.0888071601148     
           719   3314.6913950516532     
           720   3321.3324413343857     
           721   3327.9747065792831     
           722   3343.1149228164504     
           723   3359.6053675681574     
           724   3361.7044677301624     
           725   3368.0274543706714     
           726   3390.5977333339356     
           727   3397.1063161148504     
           728   3421.5648650594499     
           729   3488.3418218732609     
           730   3490.2339810822527     
           731   3499.7687499585800     
           732   3663.7542394613233     
