# Supplementary material for: A Complete Ab Initio View of Orbach and Raman Spin–Lattice Relaxation in a Dysprosium Coordination Compound
Source: J Am Chem Soc. 2021 Aug 16;143(34):13633–45. doi: 10.1021/jacs.1c05068 (PMC8414553; doi:10.1021/jacs.1c05068)
Supplement: Supplementary file 1 — ja1c05068_si_001.zip [file ja1c05068_si_001.zip › Supplementary_Material/README]

File Description 

"Dy_acac3_molecular_model_opt.xyz": Optimized Dyacac molecular structure employed for Spin-Phono calculations
"Dy_acac3_CellOpt_DDAPC.xyz": Optimized Dyacac3 crystal structure and computed DDAPC point charges
"Dy_acac3_CP2K_force_input.inp": CP2K input to compute forces as a function of atomic displacements
"Dy_acac3_molcas.input": Molcas input to compute crystal field parameters as a function of atomic displacement
"Freq_gamma.dat": Computed frequencies of cell normal modes in wavenumbers
"Gamma1.avi" Animation of the first mode at the gamma point computed from DFT
"Gamma2.avi" Animation of the first mode at the gamma point computed from DFT
"Vib1.avi" Animation of the mode Vib1 computed from DFT
"Vib2.avi" Animation of the mode Vib2 computed from DFT
